# Supplementary material for: Frailty phenotype, genetic risk and long-term incident systemic lupus erythematosus risk: Insights from the UK Biobank study integrated with multi-omics analysis
Source: Clin Med (Lond). 2026 Jun 4;26(4):100598. doi: 10.1016/j.clinme.2026.100598 (PMC13314888; doi:10.1016/j.clinme.2026.100598)
Supplement: Supplementary file 2 — Supplementary material [file mmc2.xlsx]

## Sheet: Table S1
Table S1. Description of 2,923 plasma proteins.
Protein assay	Meaning	UniProt	Panel
A1BG	Alpha-1B-glycoprotein	P04217	Inflammation II
AAMDC	Mth938 domain-containing protein	Q9H7C9	Cardiometabolic II
AARSD1	Alanyl-tRNA editing protein Aarsd1	Q9BTE6	Oncology
ABCA2	ATP-binding cassette sub-family A member 2	Q9BZC7	Cardiometabolic II
ABHD14B	Protein ABHD14B	Q96IU4	Neurology
ABL1	Tyrosine-protein kinase ABL1	P00519	Oncology
ABO	Histo-blood group ABO system transferase	P16442	Inflammation II
ABRAXAS2	BRISC complex subunit Abraxas 2	Q15018	Cardiometabolic II
ACAA1	3-ketoacyl-CoA thiolase, peroxisomal	P09110	Oncology
ACADM	Medium-chain specific acyl-CoA dehydrogenase, mitochondrial	P11310	Oncology II
ACADSB	Short/branched chain specific acyl-CoA dehydrogenase, mitochondrial	P45954	Cardiometabolic II
ACAN	Aggrecan core protein	P16112	Cardiometabolic
ACE	Angiotensin-converting enzyme	P12821	Inflammation II
ACE2	Angiotensin-converting enzyme 2	Q9BYF1	Cardiometabolic
ACHE	Acetylcholinesterase	P22303	Inflammation II
ACOT13	Acyl-coenzyme A thioesterase 13	Q9NPJ3	Oncology II
ACOX1	Peroxisomal acyl-coenzyme A oxidase 1	Q15067	Cardiometabolic
ACP1	Low molecular weight phosphotyrosine protein phosphatase	P24666	Inflammation II
ACP5	Tartrate-resistant acid phosphatase type 5	P13686	Cardiometabolic
ACP6	Lysophosphatidic acid phosphatase type 6	Q9NPH0	Oncology
ACRBP	Acrosin-binding protein	Q8NEB7	Oncology II
ACRV1	Acrosomal protein SP-10	P26436	Inflammation II
ACSL1	Long-chain-fatty-acid--CoA ligase 1	P33121	Cardiometabolic II
ACTA2	Actin, aortic smooth muscle	P62736	Cardiometabolic
ACTN2	Alpha-actinin-2	P35609	Cardiometabolic II
ACTN4	Alpha-actinin-4	O43707	Inflammation
ACVRL1	Serine/threonine-protein kinase receptor R3	P37023	Neurology
ACY1	Aminoacylase-1	Q03154	Cardiometabolic
ACY3	N-acyl-aromatic-L-amino acid amidohydrolase	Q96HD9	Cardiometabolic II
ACYP1	Acylphosphatase-1	P07311	Inflammation II
ADA	Adenosine deaminase	P00813	Inflammation
ADA2	Adenosine deaminase 2	Q9NZK5	Cardiometabolic
ADAM12	Disintegrin and metalloproteinase domain-containing protein 12	O43184	Inflammation II
ADAM15	Disintegrin and metalloproteinase domain-containing protein 15	Q13444	Cardiometabolic
ADAM22	Disintegrin and metalloproteinase domain-containing protein 22	Q9P0K1	Neurology
ADAM23	Disintegrin and metalloproteinase domain-containing protein 23	O75077	Inflammation
ADAM8	Disintegrin and metalloproteinase domain-containing protein 8	P78325	Neurology
ADAM9	Disintegrin and metalloproteinase domain-containing protein 9	Q13443	Oncology II
ADAMTS1	A disintegrin and metalloproteinase with thrombospondin motifs 1	Q9UHI8	Inflammation II
ADAMTS13	A disintegrin and metalloproteinase with thrombospondin motifs 13	Q76LX8	Cardiometabolic
ADAMTS15	A disintegrin and metalloproteinase with thrombospondin motifs 15	Q8TE58	Oncology
ADAMTS16	A disintegrin and metalloproteinase with thrombospondin motifs 16	Q8TE57	Cardiometabolic
ADAMTS4	A disintegrin and metalloproteinase with thrombospondin motifs 4	O75173	Inflammation II
ADAMTS8	A disintegrin and metalloproteinase with thrombospondin motifs 8	Q9UP79	Oncology
ADAMTSL2	ADAMTS-like protein 2	Q86TH1	Cardiometabolic II
ADAMTSL4	ADAMTS-like protein 4	Q6UY14	Cardiometabolic II
ADAMTSL5	ADAMTS-like protein 5	Q6ZMM2	Cardiometabolic II
ADCYAP1R1	Pituitary adenylate cyclase-activating polypeptide type I receptor	P41586	Oncology
ADD1	Alpha-adducin	P35611	Inflammation II
ADGRB3	Adhesion G protein-coupled receptor B3	O60242	Neurology
ADGRD1	Adhesion G-protein coupled receptor D1	Q6QNK2	Inflammation II
ADGRE1	Adhesion G protein-coupled receptor E1	Q14246	Oncology II
ADGRE2	Adhesion G protein-coupled receptor E2	Q9UHX3	Inflammation
ADGRE5	Adhesion G protein-coupled receptor E5	P48960	Cardiometabolic
ADGRF5	Adhesion G protein-coupled receptor F5	Q8IZF2	Cardiometabolic II
ADGRG1	Adhesion G-protein coupled receptor G1	Q9Y653	Oncology
ADGRG2	Adhesion G-protein coupled receptor G2	Q8IZP9	Cardiometabolic
ADGRV1	Adhesion G-protein coupled receptor V1	Q8WXG9	Neurology II
ADH1B	All-trans-retinol dehydrogenase	P00325	Inflammation II
ADH4	All-trans-retinol dehydrogenase [NAD(+)] ADH4	P08319	Cardiometabolic
ADIPOQ	Adiponectin	Q15848	Inflammation II
ADM	Pro-adrenomedullin	P35318	Oncology
ADRA2A	Alpha-2A adrenergic receptor	P08913	Cardiometabolic II
AFAP1	Actin filament-associated protein 1	Q8N556	Inflammation II
AFM	Afamin	P43652	Inflammation II
AFP	Alpha-fetoprotein	P02771	Neurology
AGBL2	Cytosolic carboxypeptidase 2	Q5U5Z8	Neurology II
AGER	Advanced glycosylation end product-specific receptor	Q15109	Inflammation
AGR2	Anterior gradient protein 2 homolog	O95994	Neurology
AGR3	Anterior gradient protein 3	Q8TD06	Oncology
AGRN	Agrin	O00468	Inflammation
AGRP	Agouti-related protein	O00253	Inflammation
AGT	Angiotensinogen	P01019	Inflammation II
AGXT	Serine--pyruvate aminotransferase	P21549	Cardiometabolic
AHCY	Adenosylhomocysteinase	P23526	Cardiometabolic
AHNAK	Neuroblast differentiation-associated protein AHNAK	Q09666	Cardiometabolic II
AHNAK2	Protein AHNAK2	Q8IVF2	Cardiometabolic II
AHSA1	Activator of 90 kDa heat shock protein ATPase homolog 1	O95433	Oncology II
AHSG	Alpha-2-HS-glycoprotein	P02765	Inflammation II
AHSP	Alpha-hemoglobin-stabilizing protein	Q9NZD4	Neurology
AIDA	Axin interactor, dorsalization-associated protein	Q96BJ3	Neurology II
AIF1	Allograft inflammatory factor 1	P55008	Oncology
AIF1L	Allograft inflammatory factor 1-like	Q9BQI0	Cardiometabolic II
AIFM1	Apoptosis-inducing factor 1, mitochondrial	O95831	Oncology
AK1	Adenylate kinase isoenzyme 1	P00568	Cardiometabolic
AK2	Adenylate kinase 2, mitochondrial	P54819	Neurology II
AKAP12	A-kinase anchor protein 12	Q02952	Inflammation II
AKR1B1	Aldo-keto reductase family 1 member B1	P15121	Oncology
AKR1B10	Aldo-keto reductase family 1 member B10	O60218	Neurology II
AKR1C4	Aldo-keto reductase family 1 member C4	P17516	Cardiometabolic
AKR7L	Aflatoxin B1 aldehyde reductase member 4	Q8NHP1	Inflammation II
AKT1S1	Proline-rich AKT1 substrate 1	Q96B36	Neurology
AKT2	RAC-beta serine/threonine-protein kinase	P31751	Neurology II
AKT3	RAC-gamma serine/threonine-protein kinase	Q9Y243	Oncology
ALCAM	CD166 antigen	Q13740	Cardiometabolic
ALDH1A1	Retinal dehydrogenase 1	P00352	Neurology
ALDH2	Aldehyde dehydrogenase, mitochondrial	P05091	Oncology II
ALDH3A1	Aldehyde dehydrogenase, dimeric NADP-preferring	P30838	Inflammation
ALDH5A1	Succinate-semialdehyde dehydrogenase, mitochondrial	P51649	Neurology II
ALMS1	Alstrom syndrome protein 1	Q8TCU4	Oncology II
ALPI	Intestinal-type alkaline phosphatase	P09923	Inflammation II
ALPP	Alkaline phosphatase, placental type	P05187	Oncology
AMBN	Ameloblastin	Q9NP70	Inflammation
AMBP	Protein AMBP	P02760	Oncology
AMDHD2	N-acetylglucosamine-6-phosphate deacetylase	Q9Y303	Cardiometabolic II
AMFR	E3 ubiquitin-protein ligase AMFR	Q9UKV5	Neurology
AMIGO1	Amphoterin-induced protein 1	Q86WK6	Neurology II
AMIGO2	Amphoterin-induced protein 2	Q86SJ2	Oncology
AMN	Protein amnionless	Q9BXJ7	Inflammation
AMOT	Angiomotin	Q4VCS5	Inflammation II
AMOTL2	Angiomotin-like protein 2	Q9Y2J4	Oncology II
AMPD3	AMP deaminase 3	Q01432	Neurology II
AMY1A_AMY1B_AMY1C	Alpha-amylase 1A_Alpha-amylase 1B_Alpha-amylase 1C	P0DUB6_P0DTE7_P0DTE8	Inflammation II
AMY2A	Pancreatic alpha-amylase	P04746	Cardiometabolic
AMY2B	Alpha-amylase 2B	P19961	Cardiometabolic
ANG	Angiogenin	P03950	Cardiometabolic
ANGPT1	Angiopoietin-1	Q15389	Inflammation
ANGPT2	Angiopoietin-2	O15123	Oncology
ANGPTL1	Angiopoietin-related protein 1	O95841	Cardiometabolic
ANGPTL2	Angiopoietin-related protein 2	Q9UKU9	Inflammation
ANGPTL3	Angiopoietin-related protein 3	Q9Y5C1	Cardiometabolic
ANGPTL4	Angiopoietin-related protein 4	Q9BY76	Inflammation
ANGPTL7	Angiopoietin-related protein 7	O43827	Oncology
ANK2	Ankyrin-2	Q01484	Cardiometabolic II
ANKMY2	Ankyrin repeat and MYND domain-containing protein 2	Q8IV38	Inflammation II
ANKRA2	Ankyrin repeat family A protein 2	Q9H9E1	Oncology II
ANKRD54	Ankyrin repeat domain-containing protein 54	Q6NXT1	Oncology
ANP32C	Acidic leucine-rich nuclear phosphoprotein 32 family member C	O43423	Cardiometabolic II
ANPEP	Aminopeptidase N	P15144	Cardiometabolic
ANXA1	Annexin A1	P04083	Inflammation II
ANXA10	Annexin A10	Q9UJ72	Neurology
ANXA11	Annexin A11	P50995	Inflammation
ANXA2	Annexin A2	P07355	Cardiometabolic II
ANXA3	Annexin A3	P12429	Neurology
ANXA4	Annexin A4	P09525	Cardiometabolic
ANXA5	Annexin A5	P08758	Neurology
AOC1	Amiloride-sensitive amine oxidase [copper-containing]	P19801	Inflammation
AOC3	Membrane primary amine oxidase	Q16853	Cardiometabolic
AP1G2	AP-1 complex subunit gamma-like 2	O75843	Oncology II
AP2B1	AP-2 complex subunit beta	P63010	Neurology II
AP3B1	AP-3 complex subunit beta-1	O00203	Oncology II
AP3S2	AP-3 complex subunit sigma-2	P59780	Neurology II
APBB1IP	Amyloid beta A4 precursor protein-binding family B member 1-interacting protein	Q7Z5R6	Oncology
APCS	Serum amyloid P-component	P02743	Inflammation II
APEX1	DNA-(apurinic or apyrimidinic site) endonuclease	P27695	Oncology
APLP1	Amyloid-like protein 1	P51693	Cardiometabolic
APOA1	Apolipoprotein A-I	P02647	Inflammation II
APOA2	Apolipoprotein A-II	P02652	Inflammation II
APOA4	Apolipoprotein A-IV	P06727	Inflammation II
APOB	Apolipoprotein B-100	P04114	Inflammation II
APOBR	Apolipoprotein B receptor	Q0VD83	Cardiometabolic II
APOC1	Apolipoprotein C-I	P02654	Inflammation II
APOD	Apolipoprotein D	P05090	Inflammation II
APOE	Apolipoprotein E	P02649	Inflammation II
APOF	Apolipoprotein F	Q13790	Inflammation II
APOH	Beta-2-glycoprotein 1	P02749	Neurology
APOL1	Apolipoprotein L1	O14791	Inflammation II
APOM	Apolipoprotein M	O95445	Cardiometabolic
APP	Amyloid-beta precursor protein	P05067	Neurology
APPL2	DCC-interacting protein 13-beta	Q8NEU8	Inflammation II
APRT	Adenine phosphoribosyltransferase	P07741	Neurology
ARAF	Serine/threonine-protein kinase A-Raf	P10398	Oncology II
AREG	Amphiregulin	P15514	Oncology
ARF6	ADP-ribosylation factor 6	P62330	Oncology II
ARFIP1	Arfaptin-1	P53367	Neurology II
ARG1	Arginase-1	P05089	Oncology
ARG2	Arginase-2, mitochondrial	P78540	Oncology II
ARHGAP1	Rho GTPase-activating protein 1	Q07960	Oncology
ARHGAP25	Rho GTPase-activating protein 25	P42331	Oncology
ARHGAP30	Rho GTPase-activating protein 30	Q7Z6I6	Oncology II
ARHGAP45	Rho GTPase-activating protein 45	Q92619	Inflammation II
ARHGAP5	Rho GTPase-activating protein 5	Q13017	Oncology II
ARHGEF1	Rho guanine nucleotide exchange factor 1	Q92888	Neurology II
ARHGEF10	Rho guanine nucleotide exchange factor 10	O15013	Neurology II
ARHGEF12	Rho guanine nucleotide exchange factor 12	Q9NZN5	Inflammation
ARHGEF5	Rho guanine nucleotide exchange factor 5	Q12774	Neurology II
ARID3A	AT-rich interactive domain-containing protein 3A	Q99856	Neurology II
ARID4B	AT-rich interactive domain-containing protein 4B	Q4LE39	Neurology
ARL13B	ADP-ribosylation factor-like protein 13B	Q3SXY8	Cardiometabolic II
ARL2BP	ADP-ribosylation factor-like protein 2-binding protein	Q9Y2Y0	Cardiometabolic II
ARMCX2	Armadillo repeat-containing X-linked protein 2	Q7L311	Neurology II
ARNT	Aryl hydrocarbon receptor nuclear translocator	P27540	Inflammation
ARNTL	Aryl hydrocarbon receptor nuclear translocator-like protein 1	O00327	Cardiometabolic II
ARSA	Arylsulfatase A	P15289	Neurology
ARSB	Arylsulfatase B	P15848	Oncology
ART3	Ecto-ADP-ribosyltransferase 3	Q13508	Cardiometabolic
ART5	Ecto-ADP-ribosyltransferase 5	Q96L15	Neurology II
ARTN	Artemin	Q5T4W7	Inflammation
ASAH1	Acid ceramidase	Q13510	Cardiometabolic II
ASAH2	Neutral ceramidase	Q9NR71	Neurology
ASGR1	Asialoglycoprotein receptor 1	P07306	Neurology
ASGR2	Asialoglycoprotein receptor 2	P07307	Inflammation II
ASPN	Asporin	Q9BXN1	Cardiometabolic II
ASPSCR1	Tether containing UBX domain for GLUT4	Q9BZE9	Neurology II
ASRGL1	Isoaspartyl peptidase/L-asparaginase	Q7L266	Cardiometabolic II
ASS1	Argininosuccinate synthase	P00966	Cardiometabolic II
ATF2	Cyclic AMP-dependent transcription factor ATF-2	P15336	Neurology
ATF4	Cyclic AMP-dependent transcription factor ATF-4	P18848	Oncology II
ATG16L1	Autophagy-related protein 16-1	Q676U5	Oncology II
ATG4A	Cysteine protease ATG4A	Q8WYN0	Oncology
ATOX1	Copper transport protein ATOX1	O00244	Oncology
ATP1B1	Sodium/potassium-transporting ATPase subunit beta-1	P05026	Cardiometabolic II
ATP1B2	Sodium/potassium-transporting ATPase subunit beta-2	P14415	Cardiometabolic II
ATP1B3	Sodium/potassium-transporting ATPase subunit beta-3	P54709	Cardiometabolic II
ATP1B4	Protein ATP1B4	Q9UN42	Oncology II
ATP2B4	Plasma membrane calcium-transporting ATPase 4	P23634	Cardiometabolic II
ATP5F1D	ATP synthase subunit delta, mitochondrial	P30049	Cardiometabolic II
ATP5IF1	ATPase inhibitor, mitochondrial	Q9UII2	Inflammation
ATP5PO	ATP synthase subunit O, mitochondrial	P48047	Neurology
ATP6AP2	Renin receptor	O75787	Oncology
ATP6V1D	V-type proton ATPase subunit D	Q9Y5K8	Oncology
ATP6V1F	V-type proton ATPase subunit F	Q16864	Neurology
ATP6V1G1	V-type proton ATPase subunit G 1	O75348	Cardiometabolic II
ATP6V1G2	V-type proton ATPase subunit G 2	O95670	Cardiometabolic II
ATRAID	All-trans retinoic acid-induced differentiation factor	Q6UW56	Oncology II
ATRN	Attractin, Isoform 2	O75882-2	Inflammation II
ATXN10	Ataxin-10	Q9UBB4	Neurology
ATXN2	Ataxin-2	Q99700	Neurology II
ATXN2L	Ataxin-2-like protein	Q8WWM7	Neurology II
ATXN3	Ataxin-3	P54252	Neurology II
AXIN1	Axin-1	O15169	Inflammation
AXL	Tyrosine-protein kinase receptor UFO	P30530	Cardiometabolic
AZI2	5-azacytidine-induced protein 2	Q9H6S1	Neurology II
AZU1	Azurocidin	P20160	Cardiometabolic
B2M	Beta-2-microglobulin	P61769	Inflammation II
B3GAT3	Galactosylgalactosylxylosylprotein 3-beta-glucuronosyltransferase 3	O94766	Cardiometabolic II
B3GNT7	UDP-GlcNAc:betaGal beta-1,3-N-acetylglucosaminyltransferase 7	Q8NFL0	Cardiometabolic II
B4GALT1	Beta-1,4-galactosyltransferase 1	P15291	Inflammation
B4GAT1	Beta-1,4-glucuronyltransferase 1	O43505	Neurology
BABAM1	BRISC and BRCA1-A complex member 1	Q9NWV8	Inflammation II
BACH1	Transcription regulator protein BACH1	O14867	Inflammation
BAG3	BAG family molecular chaperone regulator 3	O95817	Neurology
BAG4	BAG family molecular chaperone regulator 4	O95429	Inflammation II
BAG6	Large proline-rich protein BAG6	P46379	Cardiometabolic
BAIAP2	Brain-specific angiogenesis inhibitor 1-associated protein 2	Q9UQB8	Oncology
BAMBI	BMP and activin membrane-bound inhibitor homolog	Q13145	Oncology
BANK1	B-cell scaffold protein with ankyrin repeats	Q8NDB2	Inflammation
BAP18	Chromatin complexes subunit BAP18	Q8IXM2	Neurology II
BATF	Basic leucine zipper transcriptional factor ATF-like	Q16520	Neurology II
BAX	Apoptosis regulator BAX	Q07812	Neurology
BCAM	Basal cell adhesion molecule	P50895	Neurology
BCAN	Brevican core protein	Q96GW7	Neurology
BCAT1	Branched-chain-amino-acid aminotransferase, cytosolic	P54687	Cardiometabolic II
BCAT2	Branched-chain-amino-acid aminotransferase, mitochondrial	O15382	Neurology II
BCHE	Cholinesterase	P06276	Inflammation II
BCL2	Apoptosis regulator Bcl-2	P10415	Oncology II
BCL2L1	Bcl-2-like protein 1	Q07817	Neurology II
BCL2L11	Bcl-2-like protein 11, Isoform BimL	O43521-2	Inflammation
BCL2L15	Bcl-2-like protein 15	Q5TBC7	Inflammation II
BCL7A	B-cell CLL/lymphoma 7 protein family member A	Q4VC05	Oncology II
BCL7B	B-cell CLL/lymphoma 7 protein family member B	Q9BQE9	Oncology II
BCR	Breakpoint cluster region protein	P11274	Inflammation
BDNF	Brain-derived neurotrophic factor	P23560	Cardiometabolic II
BECN1	Beclin-1	Q14457	Cardiometabolic II
BEX3	Protein BEX3	Q00994	Oncology II
BGLAP	Osteocalcin	P02818	Cardiometabolic II
BGN	Biglycan	P21810	Oncology
BHLHE40	Class E basic helix-loop-helix protein 40	O14503	Neurology II
BHMT2	S-methylmethionine--homocysteine S-methyltransferase BHMT2	Q9H2M3	Cardiometabolic II
BID	BH3-interacting domain death agonist	P55957	Inflammation
BIN2	Bridging integrator 2	Q9UBW5	Neurology
BIRC2	Baculoviral IAP repeat-containing protein 2	Q13490	Oncology
BLMH	Bleomycin hydrolase	Q13867	Cardiometabolic
BLNK	B-cell linker protein	Q8WV28	Inflammation II
BLOC1S2	Biogenesis of lysosome-related organelles complex 1 subunit 2	Q6QNY1	Neurology II
BLOC1S3	Biogenesis of lysosome-related organelles complex 1 subunit 3	Q6QNY0	Neurology II
BLVRB	Flavin reductase	P30043	Neurology
BMP10	Bone morphogenetic protein 10	O95393	Inflammation II
BMP4	Bone morphogenetic protein 4	P12644	Neurology
BMP6	Bone morphogenetic protein 6	P22004	Cardiometabolic
BMPER	BMP-binding endothelial regulator protein	Q8N8U9	Inflammation II
BNIP2	BCL2/adenovirus E1B 19 kDa protein-interacting protein 2	Q12982	Cardiometabolic II
BNIP3L	BCL2/adenovirus E1B 19 kDa protein-interacting protein 3-like	O60238	Inflammation II
BOC	Brother of CDO	Q9BWV1	Cardiometabolic
BOLA1	BolA-like protein 1	Q9Y3E2	Neurology II
BOLA2_BOLA2B	BolA-like protein 2	Q9H3K6	Cardiometabolic II
BPIFA2	BPI fold-containing family A member 2	Q96DR5	Cardiometabolic II
BPIFB1	BPI fold-containing family B member 1	Q8TDL5	Cardiometabolic
BPIFB2	BPI fold-containing family B member 2	Q8N4F0	Cardiometabolic II
BRAP	BRCA1-associated protein	Q7Z569	Oncology II
BRD1	Bromodomain-containing protein 1	O95696	Oncology II
BRD2	Bromodomain-containing protein 2	P25440	Neurology II
BRD3	Bromodomain-containing protein 3	Q15059	Cardiometabolic II
BRDT	Bromodomain testis-specific protein	Q58F21	Cardiometabolic II
BRK1	Protein BRICK1	Q8WUW1	Neurology
BRME1	Break repair meiotic recombinase recruitment factor 1	Q0VDD7	Neurology II
BRSK2	Serine/threonine-protein kinase BRSK2	Q8IWQ3	Neurology II
BSG	Basigin	P35613	Inflammation
BSND	Barttin	Q8WZ55	Oncology II
BST1	ADP-ribosyl cyclase/cyclic ADP-ribose hydrolase 2	Q10588	Neurology
BST2	Bone marrow stromal antigen 2	Q10589	Neurology
BTC	Probetacellulin	P35070	Oncology
BTD	Biotinidase	P43251	Inflammation II
BTLA	B- and T-lymphocyte attenuator	Q7Z6A9	Oncology II
BTN1A1	Butyrophilin subfamily 1 member A1	Q13410	Oncology II
BTN2A1	Butyrophilin subfamily 2 member A1	Q7KYR7	Inflammation
BTN3A2	Butyrophilin subfamily 3 member A2	P78410	Inflammation
BTNL10	Butyrophilin-like protein 10	A8MVZ5	Oncology II
C19orf12	Protein C19orf12	Q9NSK7	Neurology
C1GALT1C1	C1GALT1-specific chaperone 1	Q96EU7	Cardiometabolic II
C1QA	Complement C1q subcomponent subunit A	P02745	Inflammation
C1QBP	Complement component 1 Q subcomponent-binding protein, mitochondrial	Q07021	Neurology II
C1QL2	Complement C1q-like protein 2	Q7Z5L3	Inflammation II
C1QTNF1	Complement C1q tumor necrosis factor-related protein 1	Q9BXJ1	Cardiometabolic
C1QTNF5	Complement C1q tumor necrosis factor-related protein 5	Q9BXJ0	Inflammation II
C1QTNF6	Complement C1q tumor necrosis factor-related protein 6	Q9BXI9	Neurology II
C1QTNF9	Complement C1q and tumor necrosis factor-related protein 9A	P0C862	Inflammation II
C1R	Complement C1r subcomponent	P00736	Inflammation II
C1RL	Complement C1r subcomponent-like protein	Q9NZP8	Inflammation II
C1S	Complement C1s subcomponent	P09871	Inflammation II
C2	Complement C2	P06681	Cardiometabolic
C2CD2L	Phospholipid transfer protein C2CD2L	O14523	Neurology
C2orf69	UPF0565 protein C2orf69	Q8N8R5	Neurology II
C3	Complement C3	P01024	Inflammation II
C4BPB	C4b-binding protein beta chain	P20851	Oncology
C5	Complement C5	P01031	Inflammation II
C7	Complement component C7	P10643	Inflammation II
C7orf50	Uncharacterized protein C7orf50	Q9BRJ6	Neurology II
C8B	Complement component C8 beta chain	P07358	Inflammation II
C9	Complement component C9	P02748	Inflammation II
C9orf40	Uncharacterized protein C9orf40	Q8IXQ3	Oncology II
CA1	Carbonic anhydrase 1	P00915	Cardiometabolic
CA11	Carbonic anhydrase-related protein 11	O75493	Oncology
CA12	Carbonic anhydrase 12	O43570	Oncology
CA13	Carbonic anhydrase 13	Q8N1Q1	Cardiometabolic
CA14	Carbonic anhydrase 14	Q9ULX7	Oncology
CA2	Carbonic anhydrase 2	P00918	Neurology
CA3	Carbonic anhydrase 3	P07451	Cardiometabolic
CA4	Carbonic anhydrase 4	P22748	Cardiometabolic
CA5A	Carbonic anhydrase 5A, mitochondrial	P35218	Cardiometabolic
CA6	Carbonic anhydrase 6	P23280	Neurology
CA7	Carbonic anhydrase 7	P43166	Oncology II
CA8	Carbonic anhydrase-related protein	P35219	Inflammation II
CA9	Carbonic anhydrase 9	Q16790	Oncology
CABP2	Calcium-binding protein 2	Q9NPB3	Neurology II
CACNA1C	Voltage-dependent L-type calcium channel subunit alpha-1C	Q13936	Neurology II
CACNA1H	Voltage-dependent T-type calcium channel subunit alpha-1H	O95180	Cardiometabolic II
CACNB1	Voltage-dependent L-type calcium channel subunit beta-1	Q02641	Neurology II
CACNB3	Voltage-dependent L-type calcium channel subunit beta-3	P54284	Neurology II
CACYBP	Calcyclin-binding protein	Q9HB71	Inflammation II
CADPS	Calcium-dependent secretion activator 1	Q9ULU8	Neurology II
CALB1	Calbindin	P05937	Oncology
CALB2	Calretinin	P22676	Neurology
CALCA	Calcitonin	P01258	Neurology
CALCB	Calcitonin gene-related peptide 2	P10092	Neurology II
CALCOCO1	Calcium-binding and coiled-coil domain-containing protein 1	Q9P1Z2	Oncology
CALCOCO2	Calcium-binding and coiled-coil domain-containing protein 2	Q13137	Cardiometabolic II
CALY	Neuron-specific vesicular protein calcyon	Q9NYX4	Cardiometabolic II
CAMKK1	Calcium/calmodulin-dependent protein kinase kinase 1	Q8N5S9	Oncology
CAMLG	Guided entry of tail-anchored proteins factor CAMLG	P49069	Neurology II
CAMSAP1	Calmodulin-regulated spectrin-associated protein 1	Q5T5Y3	Neurology II
CANT1	Soluble calcium-activated nucleotidase 1	Q8WVQ1	Cardiometabolic
CAPG	Macrophage-capping protein	P40121	Oncology
CAPN3	Calpain-3	P20807	Oncology II
CAPS	Calcyphosin	Q13938	Neurology II
CARHSP1	Calcium-regulated heat-stable protein 1	Q9Y2V2	Neurology
CASC3	Protein CASC3	O15234	Neurology II
CASP1	Caspase-1	P29466	Neurology
CASP10	Caspase-10	Q92851	Neurology
CASP2	Caspase-2	P42575	Inflammation
CASP3	Caspase-3	P42574	Cardiometabolic
CASP4	Caspase-4	P49662	Oncology II
CASP7	Caspase-7	P55210	Neurology II
CASP8	Caspase-8	Q14790	Oncology
CASP9	Caspase-9	P55211	Inflammation II
CASQ2	Calsequestrin-2	O14958	Cardiometabolic II
CAT	Catalase	P04040	Inflammation II
CBLIF	Cobalamin binding intrinsic factor	P27352	Cardiometabolic
CBLN1	Cerebellin-1	P23435	Neurology II
CBLN4	Cerebellin-4	Q9NTU7	Oncology
CBS	Cystathionine beta-synthase	P35520	Cardiometabolic II
CBX2	Chromobox protein homolog 2	Q14781	Cardiometabolic II
CC2D1A	Coiled-coil and C2 domain-containing protein 1A	Q6P1N0	Neurology
CCAR2	Cell cycle and apoptosis regulator protein 2	Q8N163	Neurology II
CCDC134	Coiled-coil domain-containing protein 134	Q9H6E4	Oncology II
CCDC28A	Coiled-coil domain-containing protein 28A	Q8IWP9	Neurology II
CCDC50	Coiled-coil domain-containing protein 50	Q8IVM0	Neurology II
CCDC80	Coiled-coil domain-containing protein 80	Q76M96	Cardiometabolic
CCER2	Coiled-coil domain-containing glutamate-rich protein 2	I3L3R5	Cardiometabolic II
CCL11	Eotaxin	P51671	Inflammation
CCL13	C-C motif chemokine 13	Q99616	Inflammation
CCL14	C-C motif chemokine 14	Q16627	Cardiometabolic
CCL15	C-C motif chemokine 15	Q16663	Cardiometabolic
CCL16	C-C motif chemokine 16	O15467	Cardiometabolic
CCL17	C-C motif chemokine 17	Q92583	Inflammation
CCL18	C-C motif chemokine 18	P55774	Cardiometabolic
CCL19	C-C motif chemokine 19	Q99731	Neurology
CCL2	C-C motif chemokine 2	P13500	Neurology
CCL20	C-C motif chemokine 20	P78556	Inflammation
CCL21	C-C motif chemokine 21	O00585	Inflammation
CCL22	C-C motif chemokine 22	O00626	Inflammation
CCL23	C-C motif chemokine 23	P55773	Inflammation
CCL24	C-C motif chemokine 24	O00175	Inflammation
CCL25	C-C motif chemokine 25	O15444	Inflammation
CCL26	C-C motif chemokine 26	Q9Y258	Inflammation
CCL27	C-C motif chemokine 27	Q9Y4X3	Cardiometabolic
CCL28	C-C motif chemokine 28	Q9NRJ3	Inflammation
CCL3	C-C motif chemokine 3	P10147	Inflammation
CCL4	C-C motif chemokine 4	P13236	Inflammation
CCL5	C-C motif chemokine 5	P13501	Cardiometabolic
CCL7	C-C motif chemokine 7	P80098	Inflammation
CCL8	C-C motif chemokine 8	P80075	Oncology
CCN1	CCN family member 1	O00622	Oncology
CCN2	CCN family member 2	P29279	Inflammation
CCN3	CCN family member 3	P48745	Cardiometabolic
CCN4	CCN family member 4	O95388	Oncology
CCN5	CCN family member 5	O76076	Neurology
CCND2	G1/S-specific cyclin-D2	P30279	Oncology II
CCNE1	G1/S-specific cyclin-E1	P24864	Inflammation II
CCS	Copper chaperone for superoxide dismutase	O14618	Neurology
CCT5	T-complex protein 1 subunit epsilon	P48643	Oncology
CD101	Immunoglobulin superfamily member 2	Q93033	Oncology II
CD109	CD109 antigen	Q6YHK3	Neurology
CD14	Monocyte differentiation antigen CD14	P08571	Cardiometabolic
CD160	CD160 antigen	O95971	Inflammation
CD163	Scavenger receptor cysteine-rich type 1 protein M130	Q86VB7	Cardiometabolic
CD164	Sialomucin core protein 24	Q04900	Neurology
CD164L2	CD164 sialomucin-like 2 protein	Q6UWJ8	Neurology II
CD177	CD177 antigen	Q8N6Q3	Neurology
CD1C	T-cell surface glycoprotein CD1c	P29017	Oncology
CD2	T-cell surface antigen CD2	P06729	Cardiometabolic II
CD200	OX-2 membrane glycoprotein	P41217	Inflammation
CD200R1	Cell surface glycoprotein CD200 receptor 1	Q8TD46	Inflammation
CD207	C-type lectin domain family 4 member K	Q9UJ71	Oncology
CD209	CD209 antigen	Q9NNX6	Cardiometabolic
CD22	B-cell receptor CD22	P20273	Inflammation
CD226	CD226 antigen	Q15762	Inflammation II
CD244	Natural killer cell receptor 2B4	Q9BZW8	Inflammation
CD248	Endosialin	Q9HCU0	Cardiometabolic II
CD27	CD27 antigen	P26842	Oncology
CD274	Programmed cell death 1 ligand 1	Q9NZQ7	Neurology
CD276	CD276 antigen	Q5ZPR3	Inflammation
CD28	T-cell-specific surface glycoprotein CD28	P10747	Oncology
CD2AP	CD2-associated protein	Q9Y5K6	Cardiometabolic
CD300A	CMRF35-like molecule 8	Q9UGN4	Inflammation II
CD300C	CMRF35-like molecule 6	Q08708	Neurology
CD300E	CMRF35-like molecule 2	Q496F6	Oncology
CD300LF	CMRF35-like molecule 1	Q8TDQ1	Oncology
CD300LG	CMRF35-like molecule 9	Q6UXG3	Neurology
CD302	CD302 antigen	Q8IX05	Oncology
CD33	Myeloid cell surface antigen CD33	P20138	Oncology
CD34	Hematopoietic progenitor cell antigen CD34	P28906	Neurology
CD36	Platelet glycoprotein 4	P16671	Inflammation II
CD38	ADP-ribosyl cyclase/cyclic ADP-ribose hydrolase 1	P28907	Oncology
CD3D	T-cell surface glycoprotein CD3 delta chain	P04234	Neurology II
CD3E	T-cell surface glycoprotein CD3 epsilon chain	P07766	Oncology II
CD3G	T-cell surface glycoprotein CD3 gamma chain	P09693	Inflammation II
CD4	T-cell surface glycoprotein CD4	P01730	Inflammation
CD40	Tumor necrosis factor receptor superfamily member 5	P25942	Inflammation
CD40LG	CD40 ligand	P29965	Inflammation
CD46	Membrane cofactor protein	P15529	Cardiometabolic
CD48	CD48 antigen	P09326	Inflammation
CD5	T-cell surface glycoprotein CD5	P06127	Oncology
CD55	Complement decay-accelerating factor	P08174	Cardiometabolic
CD58	Lymphocyte function-associated antigen 3	P19256	Inflammation
CD59	CD59 glycoprotein	P13987	Cardiometabolic
CD5L	CD5 antigen-like	O43866	Inflammation II
CD6	T-cell differentiation antigen CD6	P30203	Inflammation
CD63	CD63 antigen	P08962	Neurology
CD69	Early activation antigen CD69	Q07108	Cardiometabolic
CD7	T-cell antigen CD7	P09564	Inflammation II
CD70	CD70 antigen	P32970	Inflammation
CD72	B-cell differentiation antigen CD72	P21854	Inflammation II
CD74	HLA class II histocompatibility antigen gamma chain	P04233	Neurology
CD79B	B-cell antigen receptor complex-associated protein beta chain	P40259	Inflammation
CD80	T-lymphocyte activation antigen CD80	P33681	Cardiometabolic II
CD82	CD82 antigen	P27701	Oncology II
CD83	CD83 antigen	Q01151	Inflammation
CD84	SLAM family member 5	Q9UIB8	Inflammation
CD86	T-lymphocyte activation antigen CD86	P42081	Oncology II
CD8A	T-cell surface glycoprotein CD8 alpha chain	P01732	Neurology
CD93	Complement component C1q receptor	Q9NPY3	Cardiometabolic
CD99	CD99 antigen	P14209	Neurology
CD99L2	CD99 antigen-like protein 2	Q8TCZ2	Neurology
CDA	Cytidine deaminase	P32320	Cardiometabolic II
CDAN1	Codanin-1	Q8IWY9	Neurology II
CDC123	Cell division cycle protein 123 homolog	O75794	Oncology II
CDC25A	M-phase inducer phosphatase 1	P30304	Oncology II
CDC26	Anaphase-promoting complex subunit CDC26	Q8NHZ8	Oncology II
CDC27	Cell division cycle protein 27 homolog	P30260	Oncology
CDC37	Hsp90 co-chaperone Cdc37	Q16543	Oncology
CDC42BPB	Serine/threonine-protein kinase MRCK beta	Q9Y5S2	Oncology II
CDCP1	CUB domain-containing protein 1	Q9H5V8	Neurology
CDH1	Cadherin-1	P12830	Cardiometabolic
CDH15	Cadherin-15	P55291	Neurology
CDH17	Cadherin-17	Q12864	Cardiometabolic
CDH2	Cadherin-2	P19022	Cardiometabolic
CDH22	Cadherin-22	Q9UJ99	Oncology II
CDH23	Cadherin-23	Q9H251	Neurology II
CDH3	Cadherin-3	P22223	Neurology
CDH4	Cadherin-4	P55283	Neurology II
CDH5	Cadherin-5	P33151	Cardiometabolic
CDH6	Cadherin-6	P55285	Cardiometabolic
CDHR1	Cadherin-related family member 1	Q96JP9	Neurology
CDHR2	Cadherin-related family member 2	Q9BYE9	Oncology
CDHR5	Cadherin-related family member 5	Q9HBB8	Cardiometabolic
CDK1	Cyclin-dependent kinase 1	P06493	Oncology II
CDK5RAP3	CDK5 regulatory subunit-associated protein 3	Q96JB5	Neurology II
CDKL5	Cyclin-dependent kinase-like 5	O76039	Neurology II
CDKN1A	Cyclin-dependent kinase inhibitor 1	P38936	Oncology
CDKN2D	Cyclin-dependent kinase 4 inhibitor D	P55273	Oncology
CDNF	Cerebral dopamine neurotrophic factor	Q49AH0	Oncology
CDON	Cell adhesion molecule-related/down-regulated by oncogenes	Q4KMG0	Inflammation
CDSN	Corneodesmosin	Q15517	Inflammation
CEACAM1	Carcinoembryonic antigen-related cell adhesion molecule 1	P13688	Oncology
CEACAM16	Carcinoembryonic antigen-related cell adhesion molecule 16	Q2WEN9	Oncology II
CEACAM18	Carcinoembryonic antigen-related cell adhesion molecule 18	A8MTB9	Oncology II
CEACAM19	Carcinoembryonic antigen-related cell adhesion molecule 19	Q7Z692	Oncology II
CEACAM20	Carcinoembryonic antigen-related cell adhesion molecule 20	Q6UY09	Oncology II
CEACAM21	Carcinoembryonic antigen-related cell adhesion molecule 21	Q3KPI0	Inflammation
CEACAM3	Carcinoembryonic antigen-related cell adhesion molecule 3	P40198	Oncology
CEACAM5	Carcinoembryonic antigen-related cell adhesion molecule 5	P06731	Oncology
CEACAM6	Carcinoembryonic antigen-related cell adhesion molecule 6	P40199	Cardiometabolic II
CEACAM8	Carcinoembryonic antigen-related cell adhesion molecule 8	P31997	Cardiometabolic
CEBPA	CCAAT/enhancer-binding protein alpha	P49715	Inflammation II
CEBPB	CCAAT/enhancer-binding protein beta	P17676	Cardiometabolic
CELA2A	Chymotrypsin-like elastase family member 2A	P08217	Cardiometabolic II
CELA3A	Chymotrypsin-like elastase family member 3A	P09093	Cardiometabolic
CELSR2	Cadherin EGF LAG seven-pass G-type receptor 2	Q9HCU4	Inflammation II
CEMIP2	Cell surface hyaluronidase	Q9UHN6	Inflammation II
CEND1	Cell cycle exit and neuronal differentiation protein 1	Q8N111	Neurology II
CENPF	Centromere protein F	P49454	Oncology II
CENPJ	Centromere protein J	Q9HC77	Oncology II
CEP112	Centrosomal protein of 112 kDa	Q8N8E3	Cardiometabolic II
CEP152	Centrosomal protein of 152 kDa	O94986	Oncology II
CEP164	Centrosomal protein of 164 kDa	Q9UPV0	Inflammation
CEP170	Centrosomal protein of 170 kDa	Q5SW79	Cardiometabolic II
CEP20	Centrosomal protein 20	Q96NB1	Oncology
CEP290	Centrosomal protein of 290 kDa	O15078	Oncology II
CEP350	Centrosome-associated protein 350	Q5VT06	Oncology II
CEP43	Centrosomal protein 43	O95684	Cardiometabolic
CEP85	Centrosomal protein of 85 kDa	Q6P2H3	Oncology
CERT	Ceramide transfer protein	Q9Y5P4	Neurology
CES1	Liver carboxylesterase 1	P23141	Cardiometabolic
CES2	Cocaine esterase	O00748	Oncology
CES3	Carboxylesterase 3	Q6UWW8	Oncology
CETN2	Centrin-2	P41208	Neurology
CETN3	Centrin-3	O15182	Oncology II
CFB	Complement factor B	P00751	Inflammation II
CFC1	Cryptic protein	P0CG37	Oncology
CFD	Complement factor D	P00746	Inflammation II
CFH	Complement factor H	P08603	Inflammation II
CFHR2	Complement factor H-related protein 2	P36980	Inflammation II
CFHR4	Complement factor H-related protein 4	Q92496	Inflammation II
CFHR5	Complement factor H-related protein 5	Q9BXR6	Inflammation II
CFI	Complement factor I	P05156	Inflammation II
CFP	Properdin	P27918	Inflammation II
CGA	Glycoprotein hormones alpha chain	P01215	Neurology
CGB3_CGB5_CGB8	Choriogonadotropin subunit beta 3	P0DN86	Inflammation II
CGN	Cingulin	Q9P2M7	Neurology II
CGREF1	Cell growth regulator with EF hand domain protein 1	Q99674	Cardiometabolic
CHAC2	Glutathione-specific gamma-glutamylcyclotransferase 2	Q8WUX2	Oncology
CHAD	Chondroadherin	O15335	Inflammation II
CHCHD10	Coiled-coil-helix-coiled-coil-helix domain-containing protein 10, mitochondrial	Q8WYQ3	Neurology II
CHCHD6	MICOS complex subunit MIC25	Q9BRQ6	Oncology II
CHEK2	Serine/threonine-protein kinase Chk2	O96017	Cardiometabolic
CHGA	Chromogranin-A	P10645	Cardiometabolic II
CHGB	Secretogranin-1	P05060	Neurology
CHI3L1	Chitinase-3-like protein 1	P36222	Cardiometabolic
CHIT1	Chitotriosidase-1	Q13231	Cardiometabolic
CHL1	Neural cell adhesion molecule L1-like protein	O00533	Cardiometabolic
CHM	Rab proteins geranylgeranyltransferase component A 1	P24386	Neurology II
CHMP1A	Charged multivesicular body protein 1a	Q9HD42	Neurology
CHMP6	Charged multivesicular body protein 6	Q96FZ7	Cardiometabolic II
CHP1	Calcineurin B homologous protein 1	Q99653	Neurology II
CHRDL1	Chordin-like protein 1	Q9BU40	Inflammation
CHRDL2	Chordin-like protein 2	Q6WN34	Cardiometabolic
CHRM1	Muscarinic acetylcholine receptor M1	P11229	Neurology II
CIAPIN1	Anamorsin	Q6FI81	Oncology
CILP	Cartilage intermediate layer protein 1	O75339	Cardiometabolic II
CINP	Cyclin-dependent kinase 2-interacting protein	Q9BW66	Oncology II
CIRBP	Cold-inducible RNA-binding protein	Q14011	Oncology II
CIT	Citron Rho-interacting kinase	O14578	Neurology II
CKAP4	Cytoskeleton-associated protein 4	Q07065	Inflammation
CKB	Creatine kinase B-type	P12277	Cardiometabolic II
CKMT1A_CKMT1B	Creatine kinase U-type, mitochondrial	P12532	Inflammation
CLASP1	CLIP-associating protein 1	Q7Z460	Oncology II
CLC	Galectin-10	Q05315	Cardiometabolic
CLEC10A	C-type lectin domain family 10 member A	Q8IUN9	Neurology
CLEC11A	C-type lectin domain family 11 member A	Q9Y240	Neurology
CLEC12A	C-type lectin domain family 12 member A	Q5QGZ9	Inflammation II
CLEC14A	C-type lectin domain family 14 member A	Q86T13	Neurology
CLEC1A	C-type lectin domain family 1 member A	Q8NC01	Cardiometabolic
CLEC1B	C-type lectin domain family 1 member B	Q9P126	Neurology
CLEC2L	C-type lectin domain family 2 member L	P0C7M8	Neurology II
CLEC3B	Tetranectin	P05452	Inflammation II
CLEC4A	C-type lectin domain family 4 member A	Q9UMR7	Inflammation
CLEC4C	C-type lectin domain family 4 member C	Q8WTT0	Inflammation
CLEC4D	C-type lectin domain family 4 member D	Q8WXI8	Inflammation
CLEC4G	C-type lectin domain family 4 member G	Q6UXB4	Inflammation
CLEC4M	C-type lectin domain family 4 member M	Q9H2X3	Cardiometabolic II
CLEC5A	C-type lectin domain family 5 member A	Q9NY25	Cardiometabolic
CLEC6A	C-type lectin domain family 6 member A	Q6EIG7	Oncology
CLEC7A	C-type lectin domain family 7 member A	Q9BXN2	Inflammation
CLGN	Calmegin	O14967	Neurology II
CLIC5	Chloride intracellular channel protein 5	Q9NZA1	Neurology II
CLINT1	Clathrin interactor 1	Q14677	Oncology II
CLIP2	CAP-Gly domain-containing linker protein 2	Q9UDT6	Inflammation
CLMP	CXADR-like membrane protein	Q9H6B4	Oncology
CLNS1A	Methylosome subunit pICln	P54105	Neurology II
CLPP	ATP-dependent Clp protease proteolytic subunit, mitochondrial	Q16740	Neurology
CLPS	Colipase	P04118	Neurology
CLSPN	Claspin	Q9HAW4	Neurology
CLSTN1	Calsyntenin-1	O94985	Neurology
CLSTN2	Calsyntenin-2	Q9H4D0	Inflammation
CLSTN3	Calsyntenin-3	Q9BQT9	Neurology II
CLTA	Clathrin light chain A	P09496	Cardiometabolic
CLU	Clusterin	P10909	Inflammation II
CLUL1	Clusterin-like protein 1	Q15846	Cardiometabolic
CMC1	COX assembly mitochondrial protein homolog	Q7Z7K0	Cardiometabolic II
CMIP	C-Maf-inducing protein	Q8IY22	Oncology II
CNDP1	Beta-Ala-His dipeptidase	Q96KN2	Cardiometabolic
CNGB3	Cyclic nucleotide-gated cation channel beta-3	Q9NQW8	Neurology II
CNP	2',3'-cyclic-nucleotide 3'-phosphodiesterase	P09543	Cardiometabolic II
CNPY2	Protein canopy homolog 2	Q9Y2B0	Cardiometabolic
CNPY4	Protein canopy homolog 4	Q8N129	Oncology
CNST	Consortin	Q6PJW8	Cardiometabolic
CNTF	Ciliary neurotrophic factor	P26441	Neurology II
CNTN1	Contactin-1	Q12860	Cardiometabolic
CNTN2	Contactin-2	Q02246	Oncology
CNTN3	Contactin-3	Q9P232	Neurology
CNTN4	Contactin-4	Q8IWV2	Neurology
CNTN5	Contactin-5	O94779	Neurology
CNTNAP2	Contactin-associated protein-like 2	Q9UHC6	Inflammation
CNTNAP4	Contactin-associated protein-like 4	Q9C0A0	Neurology II
COCH	Cochlin	O43405	Cardiometabolic II
COL15A1	Collagen alpha-1(XV) chain	P39059	Cardiometabolic II
COL18A1	Collagen alpha-1(XVIII) chain	P39060	Cardiometabolic
COL1A1	Collagen alpha-1(I) chain	P02452	Cardiometabolic
COL24A1	Collagen alpha-1(XXIV) chain	Q17RW2	Oncology II
COL28A1	Collagen alpha-1(XXVIII) chain	Q2UY09	Neurology II
COL2A1	Collagen alpha-1(II) chain	P02458	Cardiometabolic II
COL3A1	Collagen alpha-1(III) chain	P02461	Cardiometabolic II
COL4A1	Collagen alpha-1(IV) chain	P02462	Cardiometabolic
COL4A4	Collagen alpha-4(IV) chain	P53420	Oncology II
COL5A1	Collagen alpha-1(V) chain	P20908	Inflammation II
COL6A3	Collagen alpha-3(VI) chain	P12111	Cardiometabolic
COL9A1	Collagen alpha-1(IX) chain	P20849	Inflammation
COL9A2	Collagen alpha-2(IX) chain	Q14055	Oncology II
COLEC12	Collectin-12	Q5KU26	Inflammation
COMMD1	COMM domain-containing protein 1	Q8N668	Cardiometabolic II
COMMD9	COMM domain-containing protein 9	Q9P000	Oncology II
COMP	Cartilage oligomeric matrix protein	P49747	Cardiometabolic
COMT	Catechol O-methyltransferase	P21964	Cardiometabolic
COPB2	Coatomer subunit beta'	P35606	Cardiometabolic II
COPE	Coatomer subunit epsilon	O14579	Neurology
COQ7	5-demethoxyubiquinone hydroxylase, mitochondrial	Q99807	Cardiometabolic II
CORO1A	Coronin-1A	P31146	Cardiometabolic
CORO6	Coronin-6	Q6QEF8	Neurology II
COX5B	Cytochrome c oxidase subunit 5B, mitochondrial	P10606	Oncology
COX6B1	Cytochrome c oxidase subunit 6B1	P14854	Cardiometabolic II
CPA1	Carboxypeptidase A1	P15085	Cardiometabolic
CPA2	Carboxypeptidase A2	P48052	Neurology
CPA4	Carboxypeptidase A4	Q9UI42	Inflammation II
CPB1	Carboxypeptidase B	P15086	Cardiometabolic
CPB2	Carboxypeptidase B2	Q96IY4	Inflammation II
CPE	Carboxypeptidase E	P16870	Oncology
CPLX2	Complexin-2	Q6PUV4	Oncology II
CPM	Carboxypeptidase M	P14384	Neurology
CPOX	Oxygen-dependent coproporphyrinogen-III oxidase, mitochondrial	P36551	Inflammation II
CPPED1	Serine/threonine-protein phosphatase CPPED1	Q9BRF8	Neurology
CPQ	Carboxypeptidase Q	Q9Y646	Cardiometabolic II
CPTP	Ceramide-1-phosphate transfer protein	Q5TA50	Cardiometabolic II
CPVL	Probable serine carboxypeptidase CPVL	Q9H3G5	Oncology
CPXM1	Probable carboxypeptidase X1	Q96SM3	Oncology
CPXM2	Inactive carboxypeptidase-like protein X2	Q8N436	Cardiometabolic II
CR1	Complement receptor type 1	P17927	Inflammation II
CR2	Complement receptor type 2	P20023	Cardiometabolic
CRACR2A	EF-hand calcium-binding domain-containing protein 4B	Q9BSW2	Oncology
CRADD	Death domain-containing protein CRADD	P78560	Neurology
CREB3	Cyclic AMP-responsive element-binding protein 3	O43889	Oncology II
CREBZF	CREB/ATF bZIP transcription factor	Q9NS37	Oncology II
CREG1	Protein CREG1	O75629	Oncology
CRELD1	Protein disulfide isomerase CRELD1	Q96HD1	Inflammation II
CRELD2	Protein disulfide isomerase CRELD2	Q6UXH1	Inflammation
CRH	Corticoliberin	P06850	Oncology
CRHBP	Corticotropin-releasing factor-binding protein	P24387	Inflammation
CRHR1	Corticotropin-releasing factor receptor 1	P34998	Cardiometabolic
CRIM1	Cysteine-rich motor neuron 1 protein	Q9NZV1	Inflammation
CRIP2	Cysteine-rich protein 2	P52943	Neurology
CRISP2	Cysteine-rich secretory protein 2	P16562	Oncology
CRISP3	Cysteine-rich secretory protein 3	P54108	Inflammation II
CRKL	Crk-like protein	P46109	Inflammation
CRLF1	Cytokine receptor-like factor 1	O75462	Inflammation
CRNN	Cornulin	Q9UBG3	Oncology
CRTAC1	Cartilage acidic protein 1	Q9NQ79	Cardiometabolic
CRTAM	Cytotoxic and regulatory T-cell molecule	O95727	Neurology
CRTAP	Cartilage-associated protein	O75718	Neurology II
CRX	Cone-rod homeobox protein	O43186	Cardiometabolic
CRYBB1	Beta-crystallin B1	P53674	Cardiometabolic II
CRYBB2	Beta-crystallin B2	P43320	Neurology II
CRYGD	Gamma-crystallin D	P07320	Neurology II
CRYM	Ketimine reductase mu-crystallin	Q14894	Neurology II
CRYZL1	Quinone oxidoreductase-like protein 1	O95825	Cardiometabolic II
CSDE1	Cold shock domain-containing protein E1	O75534	Cardiometabolic II
CSF1	Macrophage colony-stimulating factor 1	P09603	Inflammation
CSF1R	Macrophage colony-stimulating factor 1 receptor	P07333	Inflammation II
CSF2	Granulocyte-macrophage colony-stimulating factor	P04141	Cardiometabolic II
CSF2RA	Granulocyte-macrophage colony-stimulating factor receptor subunit alpha	P15509	Neurology
CSF2RB	Cytokine receptor common subunit beta	P32927	Inflammation II
CSF3	Granulocyte colony-stimulating factor	P09919	Inflammation
CSF3R	Granulocyte colony-stimulating factor receptor	Q99062	Inflammation II
CSH1	Chorionic somatomammotropin hormone 1	P0DML2	Inflammation II
CSNK1D	Casein kinase I isoform delta	P48730	Inflammation II
CSNK2A1	Casein kinase II subunit alpha	P68400	Neurology II
CSPG4	Chondroitin sulfate proteoglycan 4	Q6UVK1	Cardiometabolic II
CSPG5	Chondroitin sulfate proteoglycan 5	O95196	Neurology II
CSRP3	Cysteine and glycine-rich protein 3	P50461	Cardiometabolic II
CST1	Cystatin-SN	P01037	Inflammation II
CST3	Cystatin-C	P01034	Cardiometabolic
CST5	Cystatin-D	P28325	Neurology
CST6	Cystatin-M	Q15828	Cardiometabolic
CST7	Cystatin-F	O76096	Inflammation
CSTB	Cystatin-B	P04080	Cardiometabolic
CTAG1A_CTAG1B	Cancer/testis antigen 1	P78358	Oncology II
CTBS	Di-N-acetylchitobiase	Q01459	Inflammation II
CTF1	Cardiotrophin-1	Q16619	Cardiometabolic
CTHRC1	Collagen triple helix repeat-containing protein 1	Q96CG8	Cardiometabolic II
CTLA4	Cytotoxic T-lymphocyte protein 4	P16410	Cardiometabolic II
CTNNA1	Catenin alpha-1	P35221	Neurology II
CTRB1	Chymotrypsinogen B	P17538	Neurology
CTRC	Chymotrypsin-C	Q99895	Inflammation
CTRL	Chymotrypsin-like protease CTRL-1	P40313	Neurology II
CTSB	Cathepsin B	P07858	Cardiometabolic
CTSC	Dipeptidyl peptidase 1	P53634	Inflammation
CTSD	Cathepsin D	P07339	Cardiometabolic
CTSE	Cathepsin E	P14091	Inflammation II
CTSF	Cathepsin F	Q9UBX1	Oncology
CTSH	Pro-cathepsin H	P09668	Cardiometabolic
CTSL	Cathepsin L1	P07711	Cardiometabolic
CTSO	Cathepsin O	P43234	Inflammation
CTSS	Cathepsin S	P25774	Neurology
CTSV	Cathepsin L2	O60911	Oncology
CTSZ	Cathepsin Z	Q9UBR2	Cardiometabolic
CUZD1	CUB and zona pellucida-like domain-containing protein 1	Q86UP6	Neurology II
CWC15	Spliceosome-associated protein CWC15 homolog	Q9P013	Oncology II
CX3CL1	Fractalkine	P78423	Neurology
CXADR	Coxsackievirus and adenovirus receptor	P78310	Inflammation
CXCL1	Growth-regulated alpha protein	P09341	Inflammation
CXCL10	C-X-C motif chemokine 10	P02778	Inflammation
CXCL11	C-X-C motif chemokine 11	O14625	Neurology
CXCL12	Stromal cell-derived factor 1	P48061	Inflammation
CXCL13	C-X-C motif chemokine 13	O43927	Neurology
CXCL14	C-X-C motif chemokine 14	O95715	Inflammation
CXCL16	C-X-C motif chemokine 16	Q9H2A7	Cardiometabolic
CXCL17	C-X-C motif chemokine 17	Q6UXB2	Inflammation
CXCL3	C-X-C motif chemokine 3	P19876	Inflammation
CXCL5	C-X-C motif chemokine 5	P42830	Cardiometabolic
CXCL6	C-X-C motif chemokine 6	P80162	Inflammation
CXCL8	Interleukin-8	P10145	Oncology
CXCL9	C-X-C motif chemokine 9	Q07325	Inflammation
CYB5A	Cytochrome b5	P00167	Oncology II
CYB5R2	NADH-cytochrome b5 reductase 2	Q6BCY4	Oncology II
CYP24A1	1,25-dihydroxyvitamin D(3) 24-hydroxylase, mitochondrial	Q07973	Cardiometabolic II
CYTH3	Cytohesin-3	O43739	Oncology II
CYTL1	Cytokine-like protein 1	Q9NRR1	Cardiometabolic II
DAAM1	Disheveled-associated activator of morphogenesis 1	Q9Y4D1	Inflammation II
DAB2	Disabled homolog 2	P98082	Oncology
DAG1	Dystroglycan	Q14118	Inflammation
DAND5	DAN domain family member 5	Q8N907	Inflammation II
DAPK2	Death-associated protein kinase 2	Q9UIK4	Inflammation II
DAPP1	Dual adapter for phosphotyrosine and 3-phosphotyrosine and 3-phosphoinositide	Q9UN19	Inflammation
DARS1	Aspartate--tRNA ligase, cytoplasmic	P14868	Neurology
DBH	Dopamine beta-hydroxylase	P09172	Inflammation II
DBI	Acyl-CoA-binding protein	P07108	Neurology
DBN1	Drebrin	Q16643	Inflammation II
DBNL	Drebrin-like protein	Q9UJU6	Inflammation
DCBLD2	Discoidin, CUB and LCCL domain-containing protein 2	Q96PD2	Oncology
DCC	Netrin receptor DCC	P43146	Neurology II
DCDC2C	Doublecortin domain-containing protein 2C	A8MYV0	Oncology II
DCLRE1C	Protein artemis	Q96SD1	Oncology II
DCN	Decorin	P07585	Cardiometabolic
DCTD	Deoxycytidylate deaminase	P32321	Inflammation II
DCTN1	Dynactin subunit 1	Q14203	Oncology
DCTN2	Dynactin subunit 2	Q13561	Oncology
DCTN6	Dynactin subunit 6	O00399	Neurology
DCTPP1	dCTP pyrophosphatase 1	Q9H773	Cardiometabolic
DCUN1D1	DCN1-like protein 1	Q96GG9	Neurology II
DCUN1D2	DCN1-like protein 2	Q6PH85	Oncology II
DCXR	L-xylulose reductase	Q7Z4W1	Oncology
DDA1	DET1- and DDB1-associated protein 1	Q9BW61	Cardiometabolic II
DDAH1	N(G),N(G)-dimethylarginine dimethylaminohydrolase 1	O94760	Oncology
DDC	Aromatic-L-amino-acid decarboxylase	P20711	Cardiometabolic
DDHD2	Phospholipase DDHD2	O94830	Neurology II
DDI2	Protein DDI1 homolog 2	Q5TDH0	Inflammation II
DDR1	Epithelial discoidin domain-containing receptor 1	Q08345	Neurology
DDT	D-dopachrome decarboxylase	P30046	Cardiometabolic II
DDX1	ATP-dependent RNA helicase DDX1	Q92499	Oncology II
DDX25	ATP-dependent RNA helicase DDX25	Q9UHL0	Neurology II
DDX39A	ATP-dependent RNA helicase DDX39A	O00148	Inflammation II
DDX4	Probable ATP-dependent RNA helicase DDX4	Q9NQI0	Inflammation II
DDX53	Probable ATP-dependent RNA helicase DDX53	Q86TM3	Neurology II
DDX58	Antiviral innate immune response receptor RIG-I	O95786	Oncology
DECR1	2,4-dienoyl-CoA reductase, mitochondrial	Q16698	Inflammation
DEFA1_DEFA1B	Neutrophil defensin 1	P59665	Cardiometabolic
DEFB103A_DEFB103B	Beta-defensin 103	P81534	Inflammation II
DEFB104A_DEFB104B	Beta-defensin 104	Q8WTQ1	Neurology II
DEFB116	Beta-defensin 116	Q30KQ4	Neurology II
DEFB118	Beta-defensin 118	Q96PH6	Neurology II
DEFB4A_DEFB4B	Beta-defensin 4A	O15263	Oncology
DENND2B	DENN domain-containing protein 2B	P78524	Cardiometabolic II
DENR	Density-regulated protein	O43583	Inflammation II
DFFA	DNA fragmentation factor subunit alpha	O00273	Inflammation
DGCR6	Protein DGCR6	Q14129	Neurology II
DGKA	Diacylglycerol kinase alpha	P23743	Inflammation II
DGKZ	Diacylglycerol kinase zeta	Q13574	Inflammation
DHODH	Dihydroorotate dehydrogenase	Q02127	Cardiometabolic II
DHPS	Deoxyhypusine synthase	P49366	Oncology II
DHRS4L2	Dehydrogenase/reductase SDR family member 4-like 2	Q6PKH6	Neurology II
DIABLO	Diablo homolog, mitochondrial	Q9NR28	Cardiometabolic
DIPK1C	Divergent protein kinase domain 1C	Q0P6D2	Neurology II
DIPK2B	Divergent protein kinase domain 2B	Q9H7Y0	Inflammation II
DKK1	Dickkopf-related protein 1	O94907	Neurology
DKK3	Dickkopf-related protein 3	Q9UBP4	Cardiometabolic
DKK4	Dickkopf-related protein 4	Q9UBT3	Neurology
DKKL1	Dickkopf-like protein 1	Q9UK85	Oncology
DLG4	Disks large homolog 4	P78352	Neurology II
DLGAP5	Disks large-associated protein 5	Q15398	Neurology II
DLK1	Protein delta homolog 1	P80370	Cardiometabolic
DLL1	Delta-like protein 1	O00548	Oncology
DLL4	Delta-like protein 4	Q9NR61	Cardiometabolic II
DMD	Dystrophin	P11532	Cardiometabolic II
DMP1	Dentin matrix acidic phosphoprotein 1	Q13316	Cardiometabolic II
DNAJA1	DnaJ homolog subfamily A member 1	P31689	Oncology II
DNAJA2	DnaJ homolog subfamily A member 2	O60884	Inflammation
DNAJA4	DnaJ homolog subfamily A member 4	Q8WW22	Neurology II
DNAJB1	DnaJ homolog subfamily B member 1	P25685	Oncology
DNAJB14	DnaJ homolog subfamily B member 14	Q8TBM8	Oncology II
DNAJB2	DnaJ homolog subfamily B member 2	P25686	Inflammation II
DNAJB6	DnaJ homolog subfamily B member 6	O75190	Inflammation II
DNAJB8	DnaJ homolog subfamily B member 8	Q8NHS0	Cardiometabolic
DNAJC21	DnaJ homolog subfamily C member 21	Q5F1R6	Neurology II
DNAJC6	Putative tyrosine-protein phosphatase auxilin	O75061	Cardiometabolic II
DNAJC9	DnaJ homolog subfamily C member 9	Q8WXX5	Oncology II
DNER	Delta and Notch-like epidermal growth factor-related receptor	Q8NFT8	Inflammation
DNLZ	DNL-type zinc finger protein	Q5SXM8	Neurology II
DNM1	Dynamin-1	Q05193	Oncology II
DNM3	Dynamin-3	Q9UQ16	Neurology II
DNMBP	Dynamin-binding protein	Q6XZF7	Neurology
DNPEP	Aspartyl aminopeptidase	Q9ULA0	Neurology II
DNPH1	2'-deoxynucleoside 5'-phosphate N-hydrolase 1	O43598	Inflammation
DOC2B	Double C2-like domain-containing protein beta	Q14184	Neurology II
DOCK9	Dedicator of cytokinesis protein 9	Q9BZ29	Neurology II
DOK1	Docking protein 1	Q99704	Neurology II
DOK2	Docking protein 2	O60496	Cardiometabolic
DPEP1	Dipeptidase 1	P16444	Neurology
DPEP2	Dipeptidase 2	Q9H4A9	Oncology
DPP10	Inactive dipeptidyl peptidase 10	Q8N608	Inflammation
DPP4	Dipeptidyl peptidase 4	P27487	Cardiometabolic
DPP6	Dipeptidyl aminopeptidase-like protein 6	P42658	Oncology
DPP7	Dipeptidyl peptidase 2	Q9UHL4	Cardiometabolic
DPT	Dermatopontin	Q07507	Cardiometabolic
DPY30	Protein dpy-30 homolog	Q9C005	Oncology
DRAXIN	Draxin	Q8NBI3	Neurology
DRG2	Developmentally-regulated GTP-binding protein 2	P55039	Oncology
DSC2	Desmocollin-2	Q02487	Neurology
DSCAM	Down syndrome cell adhesion molecule	O60469	Neurology II
DSG2	Desmoglein-2	Q14126	Neurology
DSG3	Desmoglein-3	P32926	Oncology
DSG4	Desmoglein-4	Q86SJ6	Oncology
DTD1	D-aminoacyl-tRNA deacylase 1	Q8TEA8	Inflammation II
DTNB	Dystrobrevin beta	O60941	Oncology II
DTX2	Probable E3 ubiquitin-protein ligase DTX2	Q86UW9	Neurology II
DTX3	Probable E3 ubiquitin-protein ligase DTX3	Q8N9I9	Oncology
DTYMK	Thymidylate kinase	P23919	Cardiometabolic II
DUOX2	Dual oxidase 2	Q9NRD8	Cardiometabolic
DUSP13	Dual specificity protein phosphatase 13 isoform A	Q6B8I1	Oncology II
DUSP29	Dual specificity phosphatase 29	Q68J44	Neurology II
DUSP3	Dual specificity protein phosphatase 3	P51452	Neurology
DUT	Deoxyuridine 5'-triphosphate nucleotidohydrolase, mitochondrial	P33316	Oncology II
DXO	Decapping and exoribonuclease protein	O77932	Neurology II
DYNC1H1	Cytoplasmic dynein 1 heavy chain 1	Q14204	Oncology II
DYNLT1	Dynein light chain Tctex-type 1	P63172	Neurology II
DYNLT3	Dynein light chain Tctex-type 3	P51808	Oncology II
EBAG9	Receptor-binding cancer antigen expressed on SiSo cells	O00559	Neurology
EBI3_IL27	Interleukin-27	Q14213_Q8NEV9	Oncology
ECE1	Endothelin-converting enzyme 1	P42892	Neurology
ECHDC3	Enoyl-CoA hydratase domain-containing protein 3, mitochondrial	Q96DC8	Cardiometabolic II
ECHS1	Enoyl-CoA hydratase, mitochondrial	P30084	Cardiometabolic II
ECI2	Enoyl-CoA delta isomerase 2	O75521	Cardiometabolic II
ECM1	Extracellular matrix protein 1	Q16610	Inflammation II
ECSCR	Endothelial cell-specific chemotaxis regulator	Q19T08	Neurology II
EDA2R	Tumor necrosis factor receptor superfamily member 27	Q9HAV5	Oncology
EDAR	Tumor necrosis factor receptor superfamily member EDAR	Q9UNE0	Inflammation
EDDM3B	Epididymal secretory protein E3-beta	P56851	Oncology II
EDEM2	ER degradation-enhancing alpha-mannosidase-like protein 2	Q9BV94	Cardiometabolic II
EDF1	Endothelial differentiation-related factor 1	O60869	Neurology II
EDIL3	EGF-like repeat and discoidin I-like domain-containing protein 3	O43854	Cardiometabolic
EDN1	Endothelin-1	P05305	Cardiometabolic II
EDNRB	Endothelin receptor type B	P24530	Inflammation II
EEF1D	Elongation factor 1-delta	P29692	Cardiometabolic II
EFCAB14	EF-hand calcium-binding domain-containing protein 14	O75071	Oncology II
EFCAB2	Dynein regulatory complex protein 8	Q5VUJ9	Oncology II
EFEMP1	EGF-containing fibulin-like extracellular matrix protein 1	Q12805	Cardiometabolic
EFHD1	EF-hand domain-containing protein D1	Q9BUP0	Neurology II
EFNA1	Ephrin-A1	P20827	Neurology
EFNA4	Ephrin-A4	P52798	Neurology
EFNB2	Ephrin-B2	P52799	Neurology II
EGF	Pro-epidermal growth factor	P01133	Inflammation
EGFL7	Epidermal growth factor-like protein 7	Q9UHF1	Oncology
EGFLAM	Pikachurin	Q63HQ2	Oncology II
EGFR	Epidermal growth factor receptor	P00533	Cardiometabolic
EGLN1	Egl nine homolog 1	Q9GZT9	Inflammation
EHBP1	EH domain-binding protein 1	Q8NDI1	Cardiometabolic II
EHD3	EH domain-containing protein 3	Q9NZN3	Cardiometabolic II
EIF1AX	Eukaryotic translation initiation factor 1A, X-chromosomal	P47813	Neurology II
EIF2AK2	Interferon-induced, double-stranded RNA-activated protein kinase	P19525	Oncology II
EIF2AK3	Eukaryotic translation initiation factor 2-alpha kinase 3	Q9NZJ5	Cardiometabolic II
EIF2S2	Eukaryotic translation initiation factor 2 subunit 2	P20042	Cardiometabolic II
EIF4B	Eukaryotic translation initiation factor 4B	P23588	Neurology
EIF4E	Eukaryotic translation initiation factor 4E	P06730	Inflammation II
EIF4EBP1	Eukaryotic translation initiation factor 4E-binding protein 1	Q13541	Cardiometabolic
EIF4G1	Eukaryotic translation initiation factor 4 gamma 1	Q04637	Inflammation
EIF4G3	Eukaryotic translation initiation factor 4 gamma 3	O43432	Neurology II
EIF5	Eukaryotic translation initiation factor 5	P55010	Cardiometabolic II
EIF5A	Eukaryotic translation initiation factor 5A-1	P63241	Inflammation
ELAC1	Zinc phosphodiesterase ELAC protein 1	Q9H777	Neurology II
ELAVL4	ELAV-like protein 4	P26378	Neurology II
ELN	Elastin	P15502	Cardiometabolic II
ELOA	Elongin-A	Q14241	Oncology
ELOB	Elongin-B	Q15370	Cardiometabolic II
ENAH	Protein enabled homolog	Q8N8S7	Inflammation
ENDOU	Poly(U)-specific endoribonuclease	P21128	Oncology II
ENG	Endoglin	P17813	Cardiometabolic
ENO1	Alpha-enolase	P06733	Neurology
ENO2	Gamma-enolase	P09104	Neurology
ENO3	Beta-enolase	P13929	Cardiometabolic II
ENOPH1	Enolase-phosphatase E1	Q9UHY7	Oncology II
ENOX2	Ecto-NOX disulfide-thiol exchanger 2	Q16206	Cardiometabolic II
ENPEP	Glutamyl aminopeptidase	Q07075	Cardiometabolic II
ENPP2	Ectonucleotide pyrophosphatase/phosphodiesterase family member 2	Q13822	Cardiometabolic
ENPP5	Ectonucleotide pyrophosphatase/phosphodiesterase family member 5	Q9UJA9	Inflammation
ENPP6	Glycerophosphocholine cholinephosphodiesterase ENPP6	Q6UWR7	Cardiometabolic II
ENPP7	Ectonucleotide pyrophosphatase/phosphodiesterase family member 7	Q6UWV6	Inflammation
ENSA	Alpha-endosulfine	O43768	Oncology II
ENTPD2	Ectonucleoside triphosphate diphosphohydrolase 2	Q9Y5L3	Oncology
ENTPD5	Ectonucleoside triphosphate diphosphohydrolase 5	O75356	Cardiometabolic
ENTPD6	Ectonucleoside triphosphate diphosphohydrolase 6	O75354	Cardiometabolic
ENTR1	Endosome-associated-trafficking regulator 1	Q96C92	Cardiometabolic II
EP300	Histone acetyltransferase p300	Q09472	Inflammation II
EPB41L5	Band 4.1-like protein 5	Q9HCM4	Neurology II
EPCAM	Epithelial cell adhesion molecule	P16422	Inflammation
EPGN	Epigen	Q6UW88	Oncology II
EPHA1	Ephrin type-A receptor 1	P21709	Inflammation
EPHA10	Ephrin type-A receptor 10	Q5JZY3	Neurology
EPHA2	Ephrin type-A receptor 2	P29317	Oncology
EPHA4	Ephrin type-A receptor 4	P54764	Inflammation II
EPHB4	Ephrin type-B receptor 4	P54760	Cardiometabolic
EPHB6	Ephrin type-B receptor 6	O15197	Neurology
EPHX2	Bifunctional epoxide hydrolase 2	P34913	Cardiometabolic
EPN1	Epsin-1	Q9Y6I3	Oncology II
EPO	Erythropoietin	P01588	Inflammation
EPPK1	Epiplakin	P58107	Cardiometabolic II
EPS8L2	Epidermal growth factor receptor kinase substrate 8-like protein 2	Q9H6S3	Oncology
ERBB2	Receptor tyrosine-protein kinase erbB-2	P04626	Oncology
ERBB3	Receptor tyrosine-protein kinase erbB-3	P21860	Inflammation
ERBB4	Receptor tyrosine-protein kinase erbB-4	Q15303	Oncology
ERBIN	Erbin	Q96RT1	Oncology
ERC2	ERC protein 2	O15083	Neurology II
ERCC1	DNA excision repair protein ERCC-1	P07992	Oncology II
EREG	Proepiregulin	O14944	Neurology
ERI1	3'-5' exoribonuclease 1	Q8IV48	Oncology II
ERMAP	Erythroid membrane-associated protein	Q96PL5	Inflammation II
ERN1	Serine/threonine-protein kinase/endoribonuclease IRE1	O75460	Oncology II
ERP29	Endoplasmic reticulum resident protein 29	P30040	Inflammation II
ERP44	Endoplasmic reticulum resident protein 44	Q9BS26	Oncology
ERVV-1	Endogenous retrovirus group V member 1 Env polyprotein	B6SEH8	Cardiometabolic II
ESAM	Endothelial cell-selective adhesion molecule	Q96AP7	Cardiometabolic
ESM1	Endothelial cell-specific molecule 1	Q9NQ30	Inflammation
ESPL1	Separin	Q14674	Oncology II
ESR1	Estrogen receptor	P03372	Inflammation II
ESYT2	Extended synaptotagmin-2	A0FGR8	Neurology II
EVI2B	Protein EVI2B	P34910	Oncology II
EVI5	Ecotropic viral integration site 5 protein homolog	O60447	Inflammation II
EVPL	Envoplakin	Q92817	Oncology II
EXOSC10	Exosome component 10	Q01780	Cardiometabolic II
EXTL1	Exostosin-like 1	Q92935	Cardiometabolic II
EZR	Ezrin	P15311	Neurology
F10	Coagulation factor X	P00742	Inflammation II
F11	Coagulation factor XI	P03951	Inflammation II
F11R	Junctional adhesion molecule A	Q9Y624	Neurology
F12	Coagulation factor XII	P00748	Inflammation II
F13B	Coagulation factor XIII B chain	P05160	Inflammation II
F2	Prothrombin	P00734	Inflammation II
F2R	Proteinase-activated receptor 1	P25116	Inflammation
F3	Tissue factor	P13726	Oncology
F7	Coagulation factor VII	P08709	Cardiometabolic
F9	Coagulation factor IX	P00740	Cardiometabolic
FABP1	Fatty acid-binding protein, liver	P07148	Inflammation
FABP2	Fatty acid-binding protein, intestinal	P12104	Cardiometabolic
FABP3	Fatty acid-binding protein, heart	P05413	Cardiometabolic II
FABP4	Fatty acid-binding protein, adipocyte	P15090	Cardiometabolic
FABP5	Fatty acid-binding protein 5	Q01469	Neurology
FABP6	Gastrotropin	P51161	Cardiometabolic
FABP9	Fatty acid-binding protein 9	Q0Z7S8	Inflammation
FADD	FAS-associated death domain protein	Q13158	Cardiometabolic
FAM13A	Protein FAM13A	O94988	Oncology II
FAM171A2	Protein FAM171A2	A8MVW0	Neurology II
FAM171B	Protein FAM171B	Q6P995	Oncology II
FAM172A	Cotranscriptional regulator FAM172A	Q8WUF8	Cardiometabolic II
FAM20A	Pseudokinase FAM20A	Q96MK3	Cardiometabolic II
FAM3B	Protein FAM3B	P58499	Oncology
FAM3C	Protein FAM3C	Q92520	Cardiometabolic
FAM3D	Protein FAM3D	Q96BQ1	Oncology II
FAP	Prolyl endopeptidase FAP	Q12884	Cardiometabolic
FARSA	Phenylalanine--tRNA ligase alpha subunit	Q9Y285	Neurology II
FAS	Tumor necrosis factor receptor superfamily member 6	P25445	Cardiometabolic
FASLG	Tumor necrosis factor ligand superfamily member 6	P48023	Inflammation
FBLN2	Fibulin-2	P98095	Cardiometabolic II
FBN2	Fibrillin-2	P35556	Neurology II
FBP1	Fructose-1,6-bisphosphatase 1	P09467	Cardiometabolic
FCAMR	High affinity immunoglobulin alpha and immunoglobulin mu Fc receptor	Q8WWV6	Cardiometabolic II
FCAR	Immunoglobulin alpha Fc receptor	P24071	Inflammation
FCER1A	High affinity immunoglobulin epsilon receptor subunit alpha	P12319	Neurology II
FCER2	Low affinity immunoglobulin epsilon Fc receptor	P06734	Neurology
FCGR2A	Low affinity immunoglobulin gamma Fc region receptor II-a	P12318	Cardiometabolic
FCGR2B	Low affinity immunoglobulin gamma Fc region receptor II-b	P31994	Oncology
FCGR3B	Low affinity immunoglobulin gamma Fc region receptor III-B	O75015	Cardiometabolic
FCN1	Ficolin-1	O00602	Inflammation II
FCN2	Ficolin-2	Q15485	Cardiometabolic
FCRL1	Fc receptor-like protein 1	Q96LA6	Cardiometabolic
FCRL2	Fc receptor-like protein 2	Q96LA5	Inflammation
FCRL3	Fc receptor-like protein 3	Q96P31	Inflammation
FCRL5	Fc receptor-like protein 5	Q96RD9	Neurology
FCRL6	Fc receptor-like protein 6	Q6DN72	Inflammation
FCRLB	Fc receptor-like B	Q6BAA4	Oncology
FDX1	Adrenodoxin, mitochondrial	P10109	Cardiometabolic II
FDX2	Ferredoxin-2, mitochondrial	Q6P4F2	Cardiometabolic II
FEN1	Flap endonuclease 1	P39748	Oncology
FES	Tyrosine-protein kinase Fes/Fps	P07332	Oncology
FETUB	Fetuin-B	Q9UGM5	Cardiometabolic
FGA	Fibrinogen alpha chain	P02671	Inflammation II
FGD3	FYVE, RhoGEF and PH domain-containing protein 3	Q5JSP0	Neurology II
FGF12	Fibroblast growth factor 12	P61328	Inflammation II
FGF16	Fibroblast growth factor 16	O43320	Inflammation II
FGF19	Fibroblast growth factor 19	O95750	Inflammation
FGF2	Fibroblast growth factor 2	P09038	Inflammation
FGF20	Fibroblast growth factor 20	Q9NP95	Inflammation II
FGF21	Fibroblast growth factor 21	Q9NSA1	Oncology
FGF23	Fibroblast growth factor 23	Q9GZV9	Oncology
FGF3	Fibroblast growth factor 3	P11487	Inflammation II
FGF5	Fibroblast growth factor 5	P12034	Inflammation
FGF6	Fibroblast growth factor 6	P10767	Inflammation II
FGF7	Fibroblast growth factor 7	P21781	Oncology II
FGF9	Fibroblast growth factor 9	P31371	Oncology II
FGFBP1	Fibroblast growth factor-binding protein 1	Q14512	Oncology
FGFBP2	Fibroblast growth factor-binding protein 2	Q9BYJ0	Cardiometabolic II
FGFBP3	Fibroblast growth factor-binding protein 3	Q8TAT2	Neurology II
FGFR2	Fibroblast growth factor receptor 2	P21802	Oncology
FGFR4	Fibroblast growth factor receptor 4	P22455	Inflammation II
FGL1	Fibrinogen-like protein 1	Q08830	Inflammation II
FGR	Tyrosine-protein kinase Fgr	P09769	Neurology
FH	Fumarate hydratase, mitochondrial	P07954	Neurology II
FHIP2A	FHF complex subunit HOOK interacting protein 2A	Q5W0V3	Cardiometabolic II
FHIT	Bis(5'-adenosyl)-triphosphatase	P49789	Neurology
FIS1	Mitochondrial fission 1 protein	Q9Y3D6	Inflammation
FKBP14	Peptidyl-prolyl cis-trans isomerase FKBP14	Q9NWM8	Neurology II
FKBP1B	Peptidyl-prolyl cis-trans isomerase FKBP1B	P68106	Inflammation
FKBP4	Peptidyl-prolyl cis-trans isomerase FKBP4	Q02790	Neurology
FKBP5	Peptidyl-prolyl cis-trans isomerase FKBP5	Q13451	Neurology
FKBP7	Peptidyl-prolyl cis-trans isomerase FKBP7	Q9Y680	Neurology
FKBPL	FK506-binding protein-like	Q9UIM3	Oncology II
FLI1	Friend leukemia integration 1 transcription factor	Q01543	Oncology
FLRT2	Leucine-rich repeat transmembrane protein FLRT2	O43155	Neurology
FLT1	Vascular endothelial growth factor receptor 1	P17948	Oncology
FLT3	Receptor-type tyrosine-protein kinase FLT3	P36888	Oncology
FLT3LG	Fms-related tyrosine kinase 3 ligand	P49771	Inflammation
FLT4	Vascular endothelial growth factor receptor 3	P35916	Oncology
FMNL1	Formin-like protein 1	O95466	Neurology
FMR1	Synaptic functional regulator FMR1	Q06787	Oncology
FN1	Fibronectin	P02751	Inflammation II
FNDC1	Fibronectin type III domain-containing protein 1	Q4ZHG4	Neurology II
FNTA	Protein farnesyltransferase/geranylgeranyltransferase type-1 subunit alpha	P49354	Oncology II
FOLH1	Glutamate carboxypeptidase 2	Q04609	Inflammation II
FOLR1	Folate receptor alpha	P15328	Oncology
FOLR2	Folate receptor beta	P14207	Neurology
FOLR3	Folate receptor gamma	P41439	Oncology
FOS	Proto-oncogene c-Fos	P01100	Oncology II
FOSB	Protein fosB	P53539	Neurology
FOXJ3	Forkhead box protein J3	Q9UPW0	Inflammation II
FOXO1	Forkhead box protein O1	Q12778	Inflammation
FOXO3	Forkhead box protein O3	O43524	Oncology
FRMD4B	FERM domain-containing protein 4B	Q9Y2L6	Cardiometabolic II
FRMD7	FERM domain-containing protein 7	Q6ZUT3	Neurology II
FRZB	Secreted frizzled-related protein 3	Q92765	Neurology
FSHB	Follitropin subunit beta	P01225	Cardiometabolic II
FST	Follistatin	P19883	Inflammation
FSTL1	Follistatin-related protein 1	Q12841	Cardiometabolic II
FSTL3	Follistatin-related protein 3	O95633	Inflammation
FTCD	Formimidoyltransferase-cyclodeaminase	O95954	Neurology II
FUCA1	Tissue alpha-L-fucosidase	P04066	Cardiometabolic
FUOM	Fucose mutarotase	A2VDF0	Inflammation II
FURIN	Furin	P09958	Oncology
FUS	RNA-binding protein FUS	P35637	Oncology
FUT1	Galactoside alpha-(1,2)-fucosyltransferase 1	P19526	Oncology II
FUT3_FUT5	3-galactosyl-N-acetylglucosaminide 4-alpha-L-fucosyltransferase FUT3_4-galactosyl-N-acetylglucosaminide 3-alpha-L-fucosyltransferase FUT5	P21217_Q11128	Neurology
FUT8	Alpha-(1,6)-fucosyltransferase	Q9BYC5	Neurology
FXN	Frataxin, mitochondrial	Q16595	Oncology
FXYD5	FXYD domain-containing ion transport regulator 5	Q96DB9	Inflammation
FYB1	FYN-binding protein 1	O15117	Neurology
FZD10	Frizzled-10	Q9ULW2	Neurology II
FZD8	Frizzled-8	Q9H461	Neurology II
GABARAP	Gamma-aminobutyric acid receptor-associated protein	O95166	Oncology II
GABARAPL1	Gamma-aminobutyric acid receptor-associated protein-like 1	Q9H0R8	Oncology II
GABRA4	Gamma-aminobutyric acid receptor subunit alpha-4	P48169	Neurology II
GAD1	Glutamate decarboxylase 1	Q99259	Oncology II
GAD2	Glutamate decarboxylase 2	Q05329	Inflammation II
GADD45B	Growth arrest and DNA damage-inducible protein GADD45 beta	O75293	Oncology II
GADD45GIP1	Growth arrest and DNA damage-inducible proteins-interacting protein 1	Q8TAE8	Cardiometabolic II
GAGE2A	G antigen 2A	Q6NT46	Oncology II
GAL	Galanin peptides	P22466	Inflammation
GALNT10	Polypeptide N-acetylgalactosaminyltransferase 10	Q86SR1	Oncology
GALNT2	Polypeptide N-acetylgalactosaminyltransferase 2	Q10471	Oncology
GALNT3	Polypeptide N-acetylgalactosaminyltransferase 3	Q14435	Inflammation
GALNT5	Polypeptide N-acetylgalactosaminyltransferase 5	Q7Z7M9	Cardiometabolic II
GALNT7	N-acetylgalactosaminyltransferase 7	Q86SF2	Oncology
GAMT	Guanidinoacetate N-methyltransferase	Q14353	Cardiometabolic II
GAPDH	Glyceraldehyde-3-phosphate dehydrogenase	P04406	Inflammation II
GART	Trifunctional purine biosynthetic protein adenosine-3	P22102	Neurology II
GAS2	Growth arrest-specific protein 2	O43903	Oncology II
GAS6	Growth arrest-specific protein 6	Q14393	Cardiometabolic
GASK1A	Golgi-associated kinase 1A	Q9UFP1	Cardiometabolic II
GAST	Gastrin	P01350	Neurology II
GATA3	Trans-acting T-cell-specific transcription factor GATA-3	P23771	Oncology II
GATD3	Glutamine amidotransferase-like class 1 domain-containing protein 3B, mitochondrial	P0DPI2	Cardiometabolic II
GBA	Lysosomal acid glucosylceramidase	P04062	Neurology II
GBP1	Guanylate-binding protein 1	P32455	Neurology II
GBP2	Guanylate-binding protein 2	P32456	Inflammation
GBP4	Guanylate-binding protein 4	Q96PP9	Neurology
GBP6	Guanylate-binding protein 6	Q6ZN66	Cardiometabolic II
GC	Vitamin D-binding protein	P02774	Inflammation II
GCC1	GRIP and coiled-coil domain-containing protein 1	Q96CN9	Neurology II
GCG	Pro-glucagon	P01275	Oncology
GCHFR	GTP cyclohydrolase 1 feedback regulatory protein	P30047	Inflammation II
GCLM	Glutamate--cysteine ligase regulatory subunit	P48507	Cardiometabolic II
GCNT1	Beta-1,3-galactosyl-O-glycosyl-glycoprotein beta-1,6-N-acetylglucosaminyltransferase	Q02742	Oncology
GDF15	Growth/differentiation factor 15	Q99988	Cardiometabolic
GDF2	Growth/differentiation factor 2	Q9UK05	Cardiometabolic
GDNF	Glial cell line-derived neurotrophic factor	P39905	Neurology
GET3	ATPase GET3	O43681	Cardiometabolic II
GFAP	Glial fibrillary acidic protein	P14136	Oncology
GFER	FAD-linked sulfhydryl oxidase ALR	P55789	Oncology
GFOD2	Glucose-fructose oxidoreductase domain-containing protein 2	Q3B7J2	Oncology
GFRA1	GDNF family receptor alpha-1	P56159	Oncology
GFRA2	GDNF family receptor alpha-2	O00451	Oncology
GFRA3	GDNF family receptor alpha-3	O60609	Neurology
GFRAL	GDNF family receptor alpha-like	Q6UXV0	Neurology II
GGA1	ADP-ribosylation factor-binding protein GGA1	Q9UJY5	Neurology
GGACT	Gamma-glutamylaminecyclotransferase	Q9BVM4	Cardiometabolic II
GGCT	Gamma-glutamylcyclotransferase	O75223	Cardiometabolic II
GGH	Gamma-glutamyl hydrolase	Q92820	Cardiometabolic
GGT1	Glutathione hydrolase 1 proenzyme	P19440	Neurology
GGT5	Glutathione hydrolase 5 proenzyme	P36269	Neurology
GH1	Somatotropin	P01241	Cardiometabolic
GH2	Growth hormone variant	P01242	Oncology
GHR	Growth hormone receptor	P10912	Inflammation II
GHRHR	Growth hormone-releasing hormone receptor	Q02643	Neurology
GHRL	Appetite-regulating hormone	Q9UBU3	Cardiometabolic
GID8	Glucose-induced degradation protein 8 homolog	Q9NWU2	Neurology II
GIGYF2	GRB10-interacting GYF protein 2	Q6Y7W6	Neurology II
GIMAP7	GTPase IMAP family member 7	Q8NHV1	Inflammation II
GIMAP8	GTPase IMAP family member 8	Q8ND71	Oncology II
GIP	Gastric inhibitory polypeptide	P09681	Cardiometabolic II
GIPC2	PDZ domain-containing protein GIPC2	Q8TF65	Neurology II
GIPC3	PDZ domain-containing protein GIPC3	Q8TF64	Oncology II
GIPR	Gastric inhibitory polypeptide receptor	P48546	Inflammation II
GIT1	ARF GTPase-activating protein GIT1	Q9Y2X7	Inflammation II
GJA8	Gap junction alpha-8 protein	P48165	Oncology II
GKN1	Gastrokine-1	Q9NS71	Neurology
GLA	Alpha-galactosidase A	P06280	Inflammation II
GLB1	Beta-galactosidase	P16278	Neurology
GLI2	Zinc finger protein GLI2	P10070	Inflammation II
GLIPR1	Glioma pathogenesis-related protein 1	P48060	Oncology II
GLO1	Lactoylglutathione lyase	Q04760	Cardiometabolic
GLOD4	Glyoxalase domain-containing protein 4	Q9HC38	Inflammation
GLP1R	Glucagon-like peptide 1 receptor	P43220	Neurology II
GLRX	Glutaredoxin-1	P35754	Cardiometabolic
GLRX5	Glutaredoxin-related protein 5, mitochondrial	Q86SX6	Inflammation II
GLT8D2	Glycosyltransferase 8 domain-containing protein 2	Q9H1C3	Neurology
GLYR1	Putative oxidoreductase GLYR1	Q49A26	Oncology II
GM2A	Ganglioside GM2 activator	P17900	Cardiometabolic II
GMFG	Glia maturation factor gamma	O60234	Cardiometabolic II
GMPR	GMP reductase 1	P36959	Inflammation
GMPR2	GMP reductase 2	Q9P2T1	Inflammation II
GNAS	Neuroendocrine secretory protein 55	O95467	Neurology II
GNE	Bifunctional UDP-N-acetylglucosamine 2-epimerase/N-acetylmannosamine kinase	Q9Y223	Oncology
GNGT1	Guanine nucleotide-binding protein G(T) subunit gamma-T1	P63211	Neurology II
GNLY	Granulysin	P22749	Neurology
GNPDA1	Glucosamine-6-phosphate isomerase 1	P46926	Cardiometabolic II
GNPDA2	Glucosamine-6-phosphate isomerase 2	Q8TDQ7	Inflammation II
GOLGA3	Golgin subfamily A member 3	Q08378	Neurology II
GOLM2	Protein GOLM2	Q6P4E1	Neurology
GOPC	Golgi-associated PDZ and coiled-coil motif-containing protein	Q9HD26	Inflammation
GORASP2	Golgi reassembly-stacking protein 2	Q9H8Y8	Oncology II
GOT1	Aspartate aminotransferase, cytoplasmic	P17174	Cardiometabolic II
GP1BA	Platelet glycoprotein Ib alpha chain	P07359	Cardiometabolic
GP1BB	Platelet glycoprotein Ib beta chain	P13224	Cardiometabolic II
GP2	Pancreatic secretory granule membrane major glycoprotein GP2	P55259	Cardiometabolic
GP5	Platelet glycoprotein V	P40197	Inflammation II
GP6	Platelet glycoprotein VI	Q9HCN6	Neurology
GPA33	Cell surface A33 antigen	Q99795	Oncology
GPC1	Glypican-1	P35052	Oncology
GPC5	Glypican-5	P78333	Neurology
GPD1	Glycerol-3-phosphate dehydrogenase	P21695	Oncology II
GPHA2	Glycoprotein hormone alpha-2	Q96T91	Oncology II
GPI	Glucose-6-phosphate isomerase	P06744	Inflammation II
GPIHBP1	Glycosylphosphatidylinositol-anchored high density lipoprotein-binding protein 1	Q8IV16	Oncology II
GPKOW	G-patch domain and KOW motifs-containing protein	Q92917	Neurology
GPNMB	Transmembrane glycoprotein NMB	Q14956	Cardiometabolic
GPR101	Probable G-protein coupled receptor 101	Q96P66	Neurology II
GPR158	Probable G-protein coupled receptor 158	Q5T848	Neurology II
GPR15L	Protein GPR15L	Q6UWK7	Oncology II
GPR37	Prosaposin receptor GPR37	O15354	Cardiometabolic
GPRC5C	G-protein coupled receptor family C group 5 member C	Q9NQ84	Oncology II
GRAP2	GRB2-related adapter protein 2	O75791	Cardiometabolic
GRHPR	Glyoxylate reductase/hydroxypyruvate reductase	Q9UBQ7	Cardiometabolic II
GRIK2	Glutamate receptor ionotropic, kainate 2	Q13002	Neurology II
GRIN2B	Glutamate receptor ionotropic, NMDA 2B	Q13224	Neurology II
GRK5	G protein-coupled receptor kinase 5	P34947	Cardiometabolic
GRN	Progranulin	P28799	Neurology
GRP	Gastrin-releasing peptide	P07492	Cardiometabolic II
GRPEL1	GrpE protein homolog 1, mitochondrial	Q9HAV7	Oncology
GRSF1	G-rich sequence factor 1	Q12849	Oncology II
GSAP	Gamma-secretase-activating protein	A4D1B5	Oncology
GSN	Gelsolin	P06396	Inflammation II
GSR	Glutathione reductase, mitochondrial	P00390	Inflammation II
GSTA1	Glutathione S-transferase A1	P08263	Cardiometabolic
GSTA3	Glutathione S-transferase A3	Q16772	Oncology
GSTM4	Glutathione S-transferase Mu 4	Q03013	Cardiometabolic II
GSTP1	Glutathione S-transferase P	P09211	Neurology
GSTT2B	Glutathione S-transferase theta-2B	P0CG30	Neurology II
GTF2IRD1	General transcription factor II-I repeat domain-containing protein 1	Q9UHL9	Oncology II
GTPBP2	GTP-binding protein 2	Q9BX10	Neurology II
GUCA2A	Guanylin	Q02747	Neurology
GUCY2C	Heat-stable enterotoxin receptor	P25092	Oncology II
GUK1	Guanylate kinase	Q16774	Cardiometabolic II
GUSB	Beta-glucuronidase	P08236	Cardiometabolic
GYS1	Glycogen [starch] synthase, muscle	P13807	Cardiometabolic
GZMA	Granzyme A	P12544	Inflammation
GZMB	Granzyme B	P10144	Inflammation
GZMH	Granzyme H	P20718	Cardiometabolic
H2AP	Huntingtin-interacting protein M	O75409	Oncology II
HADH	Hydroxyacyl-coenzyme A dehydrogenase, mitochondrial	Q16836	Cardiometabolic II
HAGH	Hydroxyacylglutathione hydrolase, mitochondrial	Q16775	Oncology
HAO1	Hydroxyacid oxidase 1	Q9UJM8	Oncology
HARS1	Histidine--tRNA ligase, cytoplasmic	P12081	Neurology
HAVCR1	Hepatitis A virus cellular receptor 1	Q96D42	Oncology
HAVCR2	Hepatitis A virus cellular receptor 2	Q8TDQ0	Neurology
HBEGF	Proheparin-binding EGF-like growth factor	Q99075	Oncology
HBQ1	Hemoglobin subunit theta-1	P09105	Oncology
HBZ	Hemoglobin subunit zeta	P02008	Cardiometabolic II
HCG22	Protein PBMUCL2	E2RYF7	Cardiometabolic II
HCLS1	Hematopoietic lineage cell-specific protein	P14317	Inflammation
HDAC8	Histone deacetylase 8	Q9BY41	Inflammation II
HDAC9	Histone deacetylase 9	Q9UKV0	Neurology II
HDDC2	5'-deoxynucleotidase HDDC2	Q7Z4H3	Oncology II
HDGF	Hepatoma-derived growth factor	P51858	Oncology
HDGFL2	Hepatoma-derived growth factor-related protein 2	Q7Z4V5	Neurology II
HEBP1	Heme-binding protein 1	Q9NRV9	Cardiometabolic
HEG1	Protein HEG homolog 1	Q9ULI3	Inflammation II
HEPACAM2	HEPACAM family member 2	A8MVW5	Neurology II
HEPH	Hephaestin	Q9BQS7	Cardiometabolic II
HEXIM1	Protein HEXIM1	O94992	Inflammation
HGF	Hepatocyte growth factor	P14210	Inflammation
HGFAC	Hepatocyte growth factor activator	Q04756	Inflammation II
HGS	Hepatocyte growth factor-regulated tyrosine kinase substrate	O14964	Oncology
HHEX	Hematopoietically-expressed homeobox protein HHEX	Q03014	Neurology II
HIF1A	Hypoxia-inducible factor 1-alpha	Q16665	Inflammation II
HIP1	Huntingtin-interacting protein 1	O00291	Cardiometabolic II
HIP1R	Huntingtin-interacting protein 1-related protein	O75146	Neurology II
HJV	Hemojuvelin	Q6ZVN8	Neurology II
HK2	Hexokinase-2	P52789	Cardiometabolic
HLA-A	HLA class I histocompatibility antigen, A alpha chain	P04439	Neurology II
HLA-DRA	HLA class II histocompatibility antigen, DR alpha chain	P01903	Inflammation
HLA-E	HLA class I histocompatibility antigen, alpha chain E	P13747	Inflammation
HMBS	Porphobilinogen deaminase	P08397	Oncology
HMCN2	Hemicentin-2	Q8NDA2	Inflammation II
HMGCL	Hydroxymethylglutaryl-CoA lyase, mitochondrial	P35914	Cardiometabolic II
HMGCS1	Hydroxymethylglutaryl-CoA synthase, cytoplasmic	Q01581	Cardiometabolic II
HMMR	Hyaluronan mediated motility receptor	O75330	Oncology II
HMOX1	Heme oxygenase 1	P09601	Cardiometabolic
HMOX2	Heme oxygenase 2	P30519	Neurology
HNF1A	Hepatocyte nuclear factor 1-alpha	P20823	Neurology II
HNMT	Histamine N-methyltransferase	P50135	Neurology
HNRNPK	Heterogeneous nuclear ribonucleoprotein K	P61978	Cardiometabolic
HNRNPUL1	Heterogeneous nuclear ribonucleoprotein U-like protein 1	Q9BUJ2	Neurology II
HPCAL1	Hippocalcin-like protein 1	P37235	Inflammation
HPGDS	Hematopoietic prostaglandin D synthase	O60760	Oncology
HPSE	Heparanase	Q9Y251	Cardiometabolic II
HRAS	GTPase Hras	P01112	Oncology II
HRC	Sarcoplasmic reticulum histidine-rich calcium-binding protein	P23327	Cardiometabolic II
HRG	Histidine-rich glycoprotein	P04196	Inflammation II
HS1BP3	HCLS1-binding protein 3	Q53T59	Cardiometabolic II
HS3ST3B1	Heparan sulfate glucosamine 3-O-sulfotransferase 3B1	Q9Y662	Oncology
HS6ST1	Heparan-sulfate 6-O-sulfotransferase 1	O60243	Oncology
HS6ST2	Heparan-sulfate 6-O-sulfotransferase 2	Q96MM7	Inflammation II
HSBP1	Heat shock factor-binding protein 1	O75506	Cardiometabolic II
HSD11B1	Corticosteroid 11-beta-dehydrogenase isozyme 1	P28845	Inflammation
HSD17B14	17-beta-hydroxysteroid dehydrogenase 14	Q9BPX1	Neurology II
HSD17B3	Testosterone 17-beta-dehydrogenase 3	P37058	Cardiometabolic II
HSDL2	Hydroxysteroid dehydrogenase-like protein 2	Q6YN16	Cardiometabolic II
HSP90B1	Endoplasmin	P14625	Neurology
HSPA1A	Heat shock 70 kDa protein 1A	P0DMV8	Inflammation
HSPA2	Heat shock-related 70 kDa protein 2	P54652	Oncology II
HSPB1	Heat shock protein beta-1	P04792	Cardiometabolic
HSPB6	Heat shock protein beta-6	O14558	Oncology
HSPG2	Basement membrane-specific heparan sulfate proteoglycan core protein	P98160	Cardiometabolic
HTR1A	5-hydroxytryptamine receptor 1A	P08908	Neurology II
HTR1B	5-hydroxytryptamine receptor 1B	P28222	Neurology II
HTRA2	Serine protease HTRA2, mitochondrial	O43464	Oncology
HYAL1	Hyaluronidase-1	Q12794	Cardiometabolic
HYOU1	Hypoxia up-regulated protein 1	Q9Y4L1	Cardiometabolic
ICA1	Islet cell autoantigen 1	Q05084	Inflammation
ICAM1	Intercellular adhesion molecule 1	P05362	Cardiometabolic
ICAM2	Intercellular adhesion molecule 2	P13598	Cardiometabolic
ICAM3	Intercellular adhesion molecule 3	P32942	Cardiometabolic
ICAM4	Intercellular adhesion molecule 4	Q14773	Inflammation
ICAM5	Intercellular adhesion molecule 5	Q9UMF0	Cardiometabolic
ICOSLG	ICOS ligand	O75144	Oncology
ID4	DNA-binding protein inhibitor ID-4	P47928	Oncology II
IDI2	Isopentenyl-diphosphate delta-isomerase 2	Q9BXS1	Neurology
IDO1	Indoleamine 2,3-dioxygenase 1	P14902	Cardiometabolic II
IDS	Iduronate 2-sulfatase	P22304	Inflammation
IDUA	Alpha-L-iduronidase	P35475	Oncology
IFI30	Gamma-interferon-inducible lysosomal thiol reductase	P13284	Oncology II
IFIT1	Interferon-induced protein with tetratricopeptide repeats 1	P09914	Oncology II
IFIT3	Interferon-induced protein with tetratricopeptide repeats 3	O14879	Oncology II
IFNAR1	Interferon alpha/beta receptor 1	P17181	Oncology II
IFNG	Interferon gamma	P01579	Inflammation
IFNGR1	Interferon gamma receptor 1	P15260	Inflammation
IFNGR2	Interferon gamma receptor 2	P38484	Neurology
IFNL1	Interferon lambda-1	Q8IU54	Neurology
IFNL2	Interferon lambda-2	Q8IZJ0	Neurology II
IFNLR1	Interferon lambda receptor 1	Q8IU57	Inflammation
IFNW1	Interferon omega-1	P05000	Cardiometabolic II
IFT20	Intraflagellar transport protein 20 homolog	Q8IY31	Neurology II
IGBP1	Immunoglobulin-binding protein 1	P78318	Neurology II
IGDCC3	Immunoglobulin superfamily DCC subclass member 3	Q8IVU1	Neurology II
IGDCC4	Immunoglobulin superfamily DCC subclass member 4	Q8TDY8	Cardiometabolic II
IGF1R	Insulin-like growth factor 1 receptor	P08069	Oncology
IGF2BP3	Insulin-like growth factor 2 mRNA-binding protein 3	O00425	Cardiometabolic II
IGF2R	Cation-independent mannose-6-phosphate receptor	P11717	Neurology
IGFBP1	Insulin-like growth factor-binding protein 1	P08833	Cardiometabolic
IGFBP2	Insulin-like growth factor-binding protein 2	P18065	Cardiometabolic
IGFBP3	Insulin-like growth factor-binding protein 3	P17936	Cardiometabolic
IGFBP4	Insulin-like growth factor-binding protein 4	P22692	Neurology
IGFBP6	Insulin-like growth factor-binding protein 6	P24592	Cardiometabolic
IGFBP7	Insulin-like growth factor-binding protein 7	Q16270	Cardiometabolic
IGFBPL1	Insulin-like growth factor-binding protein-like 1	Q8WX77	Cardiometabolic
IGFL4	Insulin growth factor-like family member 4	Q6B9Z1	Inflammation II
IGHMBP2	DNA-binding protein SMUBP-2	P38935	Cardiometabolic II
IGLC2	Immunoglobulin lambda constant 2	P0DOY2	Inflammation II
IGLON5	IgLON family member 5	A6NGN9	Oncology II
IGSF21	Immunoglobulin superfamily member 21	Q96ID5	Cardiometabolic II
IGSF3	Immunoglobulin superfamily member 3	O75054	Oncology
IGSF8	Immunoglobulin superfamily member 8	Q969P0	Cardiometabolic
IGSF9	Protein turtle homolog A	Q9P2J2	Cardiometabolic II
IKBKG	NF-kappa-B essential modulator	Q9Y6K9	Inflammation
IKZF2	Zinc finger protein Helios	Q9UKS7	Oncology
IL10	Interleukin-10	P22301	Inflammation
IL10RA	Interleukin-10 receptor subunit alpha	Q13651	Inflammation
IL10RB	Interleukin-10 receptor subunit beta	Q08334	Inflammation
IL11	Interleukin-11	P20809	Inflammation
IL12A_IL12B	Interleukin-12	P29459_P29460	Oncology
IL12B	Interleukin-12 subunit beta	P29460	Inflammation
IL12RB1	Interleukin-12 receptor subunit beta-1	P42701	Inflammation
IL12RB2	Interleukin-12 receptor subunit beta-2	Q99665	Inflammation II
IL13	Interleukin-13	P35225	Inflammation
IL13RA1	Interleukin-13 receptor subunit alpha-1	P78552	Oncology
IL13RA2	Interleukin-13 receptor subunit alpha-2	Q14627	Neurology II
IL15	Interleukin-15	P40933	Inflammation
IL15RA	Interleukin-15 receptor subunit alpha	Q13261	Inflammation
IL16	Pro-interleukin-16	Q14005	Inflammation
IL17A	Interleukin-17A	Q16552	Inflammation
IL17C	Interleukin-17C	Q9P0M4	Inflammation
IL17D	Interleukin-17D	Q8TAD2	Inflammation
IL17F	Interleukin-17F	Q96PD4	Inflammation
IL17RA	Interleukin-17 receptor A	Q96F46	Neurology
IL17RB	Interleukin-17 receptor B	Q9NRM6	Inflammation
IL18	Interleukin-18	Q14116	Inflammation
IL18BP	Interleukin-18-binding protein	O95998	Cardiometabolic
IL18R1	Interleukin-18 receptor 1	Q13478	Inflammation
IL18RAP	Interleukin-18 receptor accessory protein	O95256	Neurology
IL19	Interleukin-19	Q9UHD0	Cardiometabolic
IL1A	Interleukin-1 alpha	P01583	Inflammation
IL1B	Interleukin-1 beta	P01584	Inflammation
IL1R1	Interleukin-1 receptor type 1	P14778	Neurology
IL1R2	Interleukin-1 receptor type 2	P27930	Inflammation
IL1RAP	Interleukin-1 receptor accessory protein	Q9NPH3	Neurology
IL1RL1	Interleukin-1 receptor-like 1	Q01638	Cardiometabolic
IL1RL2	Interleukin-1 receptor-like 2	Q9HB29	Inflammation
IL1RN	Interleukin-1 receptor antagonist protein	P18510	Inflammation
IL2	Interleukin-2	P60568	Inflammation
IL20	Interleukin-20	Q9NYY1	Inflammation
IL20RA	Interleukin-20 receptor subunit alpha	Q9UHF4	Inflammation
IL20RB	Interleukin-20 receptor subunit beta	Q6UXL0	Inflammation II
IL21R	Interleukin-21 receptor	Q9HBE5	Inflammation II
IL22	Interleukin-22	Q9GZX6	Oncology II
IL22RA1	Interleukin-22 receptor subunit alpha-1	Q8N6P7	Inflammation
IL24	Interleukin-24	Q13007	Inflammation
IL25	Interleukin-25	Q9H293	Oncology II
IL2RA	Interleukin-2 receptor subunit alpha	P01589	Cardiometabolic
IL2RB	Interleukin-2 receptor subunit beta	P14784	Inflammation
IL2RG	Cytokine receptor common subunit gamma	P31785	Oncology II
IL3	Interleukin-3	P08700	Oncology II
IL31	Interleukin-31	Q6EBC2	Inflammation II
IL31RA	Interleukin-31 receptor subunit alpha	Q8NI17	Inflammation II
IL32	Interleukin-32	P24001	Inflammation
IL33	Interleukin-33	O95760	Inflammation
IL34	Interleukin-34	Q6ZMJ4	Neurology
IL36A	Interleukin-36 alpha	Q9UHA7	Inflammation II
IL36G	Interleukin-36 gamma	Q9NZH8	Inflammation II
IL3RA	Interleukin-3 receptor subunit alpha	P26951	Inflammation
IL4	Interleukin-4	P05112	Inflammation
IL4R	Interleukin-4 receptor subunit alpha	P24394	Inflammation
IL5	Interleukin-5	P05113	Inflammation
IL5RA	Interleukin-5 receptor subunit alpha	Q01344	Inflammation
IL6	Interleukin-6	P05231	Oncology
IL6R	Interleukin-6 receptor subunit alpha	P08887	Cardiometabolic
IL6ST	Interleukin-6 receptor subunit beta	P40189	Cardiometabolic
IL7	Interleukin-7	P13232	Inflammation
IL7R	Interleukin-7 receptor subunit alpha	P16871	Neurology
IL9	Interleukin-9	P15248	Oncology II
ILKAP	Integrin-linked kinase-associated serine/threonine phosphatase 2C	Q9H0C8	Neurology
IMMT	MICOS complex subunit MIC60	Q16891	Oncology II
IMPA1	Inositol monophosphatase 1	P29218	Neurology
IMPACT	Protein IMPACT	Q9P2X3	Neurology II
IMPG1	Interphotoreceptor matrix proteoglycan 1	Q17R60	Neurology II
ING1	Inhibitor of growth protein 1	Q9UK53	Neurology
INHBB	Inhibin beta B chain	P09529	Inflammation II
INHBC	Inhibin beta C chain	P55103	Neurology
INPP1	Inositol polyphosphate 1-phosphatase	P49441	Oncology
INPP5D	Phosphatidylinositol 3,4,5-trisphosphate 5-phosphatase 1	Q92835	Cardiometabolic II
INPP5J	Phosphatidylinositol 4,5-bisphosphate 5-phosphatase A	Q15735	Neurology II
INPPL1	Phosphatidylinositol 3,4,5-trisphosphate 5-phosphatase 2	O15357	Oncology
INSL3	Insulin-like 3	P51460	Neurology II
INSL4	Early placenta insulin-like peptide	Q14641	Oncology II
INSL5	Insulin-like peptide INSL5	Q9Y5Q6	Oncology II
INSR	Insulin receptor	P06213	Inflammation II
IPCEF1	Interactor protein for cytohesin exchange factors 1	Q8WWN9	Neurology
IQGAP2	Ras GTPase-activating-like protein IQGAP2	Q13576	Oncology
IRAG2	Inositol 1,4,5-triphosphate receptor associated 2	Q12912	Cardiometabolic
IRAK1	Interleukin-1 receptor-associated kinase 1	P51617	Inflammation
IRAK4	Interleukin-1 receptor-associated kinase 4	Q9NWZ3	Inflammation
ISLR2	Immunoglobulin superfamily containing leucine-rich repeat protein 2	Q6UXK2	Neurology
ISM1	Isthmin-1	B1AKI9	Inflammation
ISM2	Isthmin-2	Q6H9L7	Cardiometabolic II
IST1	IST1 homolog	P53990	Oncology II
ITGA11	Integrin alpha-11	Q9UKX5	Inflammation
ITGA2	Integrin alpha-2	P17301	Inflammation II
ITGA5	Integrin alpha-5	P08648	Neurology
ITGA6	Integrin alpha-6	P23229	Inflammation
ITGAL	Integrin alpha-L	P20701	Inflammation II
ITGAM	Integrin alpha-M	P11215	Neurology
ITGAV	Integrin alpha-V	P06756	Oncology
ITGAX	Integrin alpha-X	P20702	Oncology II
ITGB1	Integrin beta-1	P05556	Cardiometabolic
ITGB1BP1	Integrin beta-1-binding protein 1	O14713	Oncology
ITGB1BP2	Integrin beta-1-binding protein 2	Q9UKP3	Cardiometabolic
ITGB2	Integrin beta-2	P05107	Cardiometabolic
ITGB5	Integrin beta-5	P18084	Oncology
ITGB6	Integrin beta-6	P18564	Inflammation
ITGB7	Integrin beta-7	P26010	Oncology
ITGBL1	Integrin beta-like protein 1	O95965	Cardiometabolic II
ITIH1	Inter-alpha-trypsin inhibitor heavy chain H1	P19827	Inflammation II
ITIH3	Inter-alpha-trypsin inhibitor heavy chain H3	Q06033	Cardiometabolic
ITIH4	Inter-alpha-trypsin inhibitor heavy chain H4	Q14624	Inflammation II
ITIH5	Inter-alpha-trypsin inhibitor heavy chain H5	Q86UX2	Oncology II
ITM2A	Integral membrane protein 2A	O43736	Inflammation
ITPA	Inosine triphosphate pyrophosphatase	Q9BY32	Cardiometabolic II
ITPR1	Inositol 1,4,5-trisphosphate receptor type 1	Q14643	Cardiometabolic II
ITPRIP	Inositol 1,4,5-trisphosphate receptor-interacting protein	Q8IWB1	Neurology II
IVD	Isovaleryl-CoA dehydrogenase, mitochondrial	P26440	Neurology
IZUMO1	Izumo sperm-egg fusion protein 1	Q8IYV9	Oncology II
JAM2	Junctional adhesion molecule B	P57087	Neurology
JAM3	Junctional adhesion molecule C	Q9BX67	Inflammation II
JCHAIN	Immunoglobulin J chain	P01591	Inflammation
JMJD1C	Probable JmjC domain-containing histone demethylation protein 2C	Q15652	Oncology II
JPT2	Jupiter microtubule associated homolog 2	Q9H910	Oncology II
JUN	Transcription factor AP-1	P05412	Inflammation
KAZALD1	Kazal-type serine protease inhibitor domain-containing protein 1	Q96I82	Oncology
KAZN	Kazrin	Q674X7	Oncology II
KCNC4	Potassium voltage-gated channel subfamily C member 4	Q03721	Neurology II
KCNH2	Potassium voltage-gated channel subfamily H member 2	Q12809	Neurology II
KCNIP4	Kv channel-interacting protein 4	Q6PIL6	Neurology
KCTD5	BTB/POZ domain-containing protein KCTD5	Q9NXV2	Neurology II
KDM3A	Lysine-specific demethylase 3A	Q9Y4C1	Inflammation II
KDR	Vascular endothelial growth factor receptor 2	P35968	Oncology
KEL	Kell blood group glycoprotein	P23276	Neurology
KHDC3L	KH domain-containing protein 3	Q587J8	Oncology II
KHK	Ketohexokinase	P50053	Cardiometabolic II
KIAA0319	Dyslexia-associated protein KIAA0319	Q5VV43	Neurology II
KIAA1549	UPF0606 protein KIAA1549	Q9HCM3	Oncology II
KIAA1549L	UPF0606 protein KIAA1549L	Q6ZVL6	Oncology II
KIAA2013	Uncharacterized protein KIAA2013	Q8IYS2	Oncology II
KIF1C	Kinesin-like protein KIF1C	O43896	Cardiometabolic II
KIF20B	Kinesin-like protein KIF20B	Q96Q89	Neurology II
KIF22	Kinesin-like protein KIF22	Q14807	Cardiometabolic II
KIFBP	KIF-binding protein	Q96EK5	Oncology
KIR2DL2	Killer cell immunoglobulin-like receptor 2DL2	P43627	Oncology II
KIR2DL3	Killer cell immunoglobulin-like receptor 2DL3	P43628	Oncology
KIR2DS4	Killer cell immunoglobulin-like receptor 2DS4	P43632	Oncology II
KIR3DL1	Killer cell immunoglobulin-like receptor 3DL1	P43629	Oncology
KIR3DL2	Killer cell immunoglobulin-like receptor 3DL2	P43630	Oncology II
KIRREL1	Kin of IRRE-like protein 1	Q96J84	Neurology II
KIRREL2	Kin of IRRE-like protein 2	Q6UWL6	Neurology
KIT	Mast/stem cell growth factor receptor Kit	P10721	Cardiometabolic
KITLG	Kit ligand	P21583	Cardiometabolic
KLB	Beta-klotho	Q86Z14	Neurology
KLF4	Krueppel-like factor 4	O43474	Neurology II
KLHL41	Kelch-like protein 41	O60662	Neurology II
KLK1	Kallikrein-1	P06870	Oncology
KLK10	Kallikrein-10	O43240	Oncology
KLK11	Kallikrein-11	Q9UBX7	Oncology
KLK12	Kallikrein-12	Q9UKR0	Oncology
KLK13	Kallikrein-13	Q9UKR3	Oncology
KLK14	Kallikrein-14	Q9P0G3	Oncology
KLK15	Kallikrein-15	Q9H2R5	Oncology II
KLK3	Prostate-specific antigen	P07288	Cardiometabolic II
KLK4	Kallikrein-4	Q9Y5K2	Oncology
KLK6	Kallikrein-6	Q92876	Oncology
KLK7	Kallikrein-7	P49862	Inflammation II
KLK8	Kallikrein-8	O60259	Oncology
KLKB1	Plasma kallikrein	P03952	Inflammation II
KLRB1	Killer cell lectin-like receptor subfamily B member 1	Q12918	Inflammation
KLRC1	NKG2-A/NKG2-B type II integral membrane protein	P26715	Neurology II
KLRD1	Natural killer cells antigen CD94	Q13241	Inflammation
KLRF1	Killer cell lectin-like receptor subfamily F member 1	Q9NZS2	Inflammation II
KLRK1	NKG2-D type II integral membrane protein	P26718	Neurology II
KRT14	Keratin, type I cytoskeletal 14	P02533	Neurology
KRT17	Keratin, type I cytoskeletal 17	Q04695	Cardiometabolic II
KRT18	Keratin, type I cytoskeletal 18	P05783	Oncology
KRT19	Keratin, type I cytoskeletal 19	P08727	Inflammation
KRT5	Keratin, type II cytoskeletal 5	P13647	Neurology
KRT6C	Keratin, type II cytoskeletal 6C	P48668	Cardiometabolic II
KRT8	Keratin, type II cytoskeletal 8	P05787	Neurology II
KYAT1	Kynurenine--oxoglutarate transaminase 1	Q16773	Cardiometabolic
KYNU	Kynureninase	Q16719	Inflammation
L1CAM	Neural cell adhesion molecule L1	P32004	Oncology
L3HYPDH	Trans-3-hydroxy-L-proline dehydratase	Q96EM0	Cardiometabolic II
LACRT	Extracellular glycoprotein lacritin	Q9GZZ8	Oncology II
LACTB2	Endoribonuclease LACTB2	Q53H82	Cardiometabolic
LAG3	Lymphocyte activation gene 3 protein	P18627	Oncology
LAIR1	Leukocyte-associated immunoglobulin-like receptor 1	Q6GTX8	Inflammation
LAIR2	Leukocyte-associated immunoglobulin-like receptor 2	Q6ISS4	Neurology
LAMA1	Laminin subunit alpha-1	P25391	Cardiometabolic II
LAMA4	Laminin subunit alpha-4	Q16363	Inflammation
LAMB1	Laminin subunit beta-1	P07942	Cardiometabolic II
LAMP1	Lysosome-associated membrane glycoprotein 1	P11279	Cardiometabolic II
LAMP2	Lysosome-associated membrane glycoprotein 2	P13473	Neurology
LAMP3	Lysosome-associated membrane glycoprotein 3	Q9UQV4	Inflammation
LAMTOR5	Ragulator complex protein LAMTOR5	O43504	Oncology II
LAP3	Cytosol aminopeptidase	P28838	Inflammation
LARP1	La-related protein 1	Q6PKG0	Oncology II
LAT	Linker for activation of T-cells family member 1	O43561	Inflammation
LAT2	Linker for activation of T-cells family member 2	Q9GZY6	Oncology
LATS1	Serine/threonine-protein kinase LATS1	O95835	Inflammation II
LAYN	Layilin	Q6UX15	Neurology
LBP	Lipopolysaccharide-binding protein	P18428	Cardiometabolic
LBR	Delta(14)-sterol reductase LBR	Q14739	Neurology
LCAT	Phosphatidylcholine-sterol acyltransferase	P04180	Inflammation II
LCN15	Lipocalin-15	Q6UWW0	Neurology II
LCN2	Neutrophil gelatinase-associated lipocalin	P80188	Cardiometabolic
LCP1	Plastin-2	P13796	Cardiometabolic II
LDLR	Low-density lipoprotein receptor	P01130	Cardiometabolic
LDLRAP1	Low density lipoprotein receptor adapter protein 1	Q5SW96	Neurology II
LECT2	Leukocyte cell-derived chemotaxin-2	O14960	Cardiometabolic II
LEFTY2	Left-right determination factor 2	O00292	Oncology
LEG1	Protein LEG1 homolog	Q6P5S2	Inflammation II
LELP1	Late cornified envelope-like proline-rich protein 1	Q5T871	Neurology II
LEO1	RNA polymerase-associated protein LEO1	Q8WVC0	Neurology II
LEP	Leptin	P41159	Cardiometabolic
LEPR	Leptin receptor	P48357	Cardiometabolic
LETM1	Mitochondrial proton/calcium exchanger protein	O95202	Neurology II
LGALS1	Galectin-1	P09382	Cardiometabolic
LGALS3	Galectin-3	P17931	Cardiometabolic
LGALS3BP	Galectin-3-binding protein	Q08380	Inflammation II
LGALS4	Galectin-4	P56470	Inflammation
LGALS7_LGALS7B	Galectin-7	P47929	Oncology
LGALS8	Galectin-8	O00214	Neurology
LGALS9	Galectin-9	O00182	Inflammation
LGMN	Legumain	Q99538	Inflammation
LHB	Lutropin subunit beta	P01229	Oncology
LHPP	Phospholysine phosphohistidine inorganic pyrophosphate phosphatase	Q9H008	Inflammation
LIF	Leukemia inhibitory factor	P15018	Neurology
LIFR	Leukemia inhibitory factor receptor	P42702	Inflammation
LILRA2	Leukocyte immunoglobulin-like receptor subfamily A member 2	Q8N149	Neurology
LILRA3	Leukocyte immunoglobulin-like receptor subfamily A member 3	Q8N6C8	Cardiometabolic II
LILRA4	Leukocyte immunoglobulin-like receptor subfamily A member 4	P59901	Cardiometabolic II
LILRA5	Leukocyte immunoglobulin-like receptor subfamily A member 5	A6NI73	Cardiometabolic
LILRA6	Leukocyte immunoglobulin-like receptor subfamily A member 6	Q6PI73	Cardiometabolic II
LILRB1	Leukocyte immunoglobulin-like receptor subfamily B member 1	Q8NHL6	Cardiometabolic
LILRB2	Leukocyte immunoglobulin-like receptor subfamily B member 2	Q8N423	Cardiometabolic
LILRB4	Leukocyte immunoglobulin-like receptor subfamily B member 4	Q8NHJ6	Inflammation
LILRB5	Leukocyte immunoglobulin-like receptor subfamily B member 5	O75023	Cardiometabolic
LIPF	Gastric triacylglycerol lipase	P07098	Cardiometabolic II
LMNB1	Lamin-B1	P20700	Oncology II
LMNB2	Lamin-B2	Q03252	Neurology II
LMOD1	Leiomodin-1	P29536	Neurology II
LMOD2	Leiomodin-2	Q6P5Q4	Neurology II
LONP1	Lon protease homolog, mitochondrial	P36776	Cardiometabolic II
LPA	Apolipoprotein(a)	P08519	Inflammation II
LPCAT2	Lysophosphatidylcholine acyltransferase 2	Q7L5N7	Oncology
LPL	Lipoprotein lipase	P06858	Cardiometabolic
LPO	Lactoperoxidase	P22079	Neurology
LPP	Lipoma-preferred partner	Q93052	Cardiometabolic II
LRCH4	Leucine-rich repeat and calponin homology domain-containing protein 4	O75427	Cardiometabolic II
LRFN2	Leucine-rich repeat and fibronectin type-III domain-containing protein 2	Q9ULH4	Neurology II
LRG1	Leucine-rich alpha-2-glycoprotein	P02750	Inflammation II
LRIG1	Leucine-rich repeats and immunoglobulin-like domains protein 1	Q96JA1	Oncology
LRIG3	Leucine-rich repeats and immunoglobulin-like domains protein 3	Q6UXM1	Inflammation II
LRP1	Prolow-density lipoprotein receptor-related protein 1	Q07954	Oncology
LRP11	Low-density lipoprotein receptor-related protein 11	Q86VZ4	Cardiometabolic
LRP2	Low-density lipoprotein receptor-related protein 2	P98164	Neurology II
LRP2BP	LRP2-binding protein	Q9P2M1	Neurology II
LRPAP1	Alpha-2-macroglobulin receptor-associated protein	P30533	Neurology
LRRC25	Leucine-rich repeat-containing protein 25	Q8N386	Oncology
LRRC37A2	Leucine-rich repeat-containing protein 37A2	A6NM11	Oncology II
LRRC38	Leucine-rich repeat-containing protein 38	Q5VT99	Neurology II
LRRC59	Leucine-rich repeat-containing protein 59	Q96AG4	Cardiometabolic II
LRRFIP1	Leucine-rich repeat flightless-interacting protein 1	Q32MZ4	Oncology II
LRRN1	Leucine-rich repeat neuronal protein 1	Q6UXK5	Inflammation
LRTM1	Leucine-rich repeat and transmembrane domain-containing protein 1	Q9HBL6	Neurology II
LRTM2	Leucine-rich repeat and transmembrane domain-containing protein 2	Q8N967	Neurology II
LSM1	U6 snRNA-associated Sm-like protein LSm1	O15116	Oncology
LSM8	U6 snRNA-associated Sm-like protein LSm8	O95777	Oncology II
LSP1	Lymphocyte-specific protein 1	P33241	Inflammation
LTA	Lymphotoxin-alpha	P01374	Inflammation
LTA4H	Leukotriene A-4 hydrolase	P09960	Oncology
LTB	Lymphotoxin-beta	Q06643	Oncology II
LTBP2	Latent-transforming growth factor beta-binding protein 2	Q14767	Cardiometabolic
LTBP3	Latent-transforming growth factor beta-binding protein 3	Q9NS15	Oncology
LTBR	Tumor necrosis factor receptor superfamily member 3	P36941	Inflammation
LTO1	Protein LTO1 homolog	Q8WV07	Inflammation
LUZP2	Leucine zipper protein 2	Q86TE4	Oncology II
LXN	Latexin	Q9BS40	Neurology
LY6D	Lymphocyte antigen 6D	Q14210	Inflammation
LY75	Lymphocyte antigen 75	O60449	Inflammation
LY9	T-lymphocyte surface antigen Ly-9	Q9HBG7	Inflammation
LY96	Lymphocyte antigen 96	Q9Y6Y9	Neurology
LYAR	Cell growth-regulating nucleolar protein	Q9NX58	Oncology
LYN	Tyrosine-protein kinase Lyn	P07948	Oncology
LYPD1	Ly6/PLAUR domain-containing protein 1	Q8N2G4	Neurology
LYPD3	Ly6/PLAUR domain-containing protein 3	O95274	Oncology
LYPD8	Ly6/PLAUR domain-containing protein 8	Q6UX82	Oncology
LYPLA2	Acyl-protein thioesterase 2	O95372	Neurology II
LYSMD3	LysM and putative peptidoglycan-binding domain-containing protein 3	Q7Z3D4	Neurology II
LYVE1	Lymphatic vessel endothelial hyaluronic acid receptor 1	Q9Y5Y7	Inflammation II
LYZL2	Lysozyme-like protein 2	Q7Z4W2	Oncology II
LZTFL1	Leucine zipper transcription factor-like protein 1	Q9NQ48	Inflammation II
M6PR	Cation-dependent mannose-6-phosphate receptor	P20645	Cardiometabolic II
MAD1L1	Mitotic spindle assembly checkpoint protein MAD1	Q9Y6D9	Neurology
MAEA	E3 ubiquitin-protein transferase MAEA	Q7L5Y9	Oncology
MAG	Myelin-associated glycoprotein	P20916	Neurology II
MAGEA3	Melanoma-associated antigen 3	P43357	Oncology II
MAGED1	Melanoma-associated antigen D1	Q9Y5V3	Oncology
MAMDC2	MAM domain-containing protein 2	Q7Z304	Cardiometabolic II
MAMDC4	Apical endosomal glycoprotein	Q6UXC1	Oncology II
MAN1A2	Mannosyl-oligosaccharide 1,2-alpha-mannosidase IB	O60476	Cardiometabolic II
MAN2B2	Epididymis-specific alpha-mannosidase	Q9Y2E5	Cardiometabolic II
MANEAL	Glycoprotein endo-alpha-1,2-mannosidase-like protein	Q5VSG8	Oncology II
MANF	Mesencephalic astrocyte-derived neurotrophic factor	P55145	Inflammation
MANSC1	MANSC domain-containing protein 1	Q9H8J5	Oncology
MANSC4	MANSC domain-containing protein 4	A6NHS7	Cardiometabolic II
MAP1LC3A	Microtubule-associated proteins 1A/1B light chain 3A	Q9H492	Neurology II
MAP1LC3B2	Microtubule-associated proteins 1A/1B light chain 3 beta 2	A6NCE7	Cardiometabolic II
MAP2	Microtubule-associated protein 2	P11137	Neurology II
MAP2K1	Dual specificity mitogen-activated protein kinase kinase 1	Q02750	Oncology II
MAP2K6	Dual specificity mitogen-activated protein kinase kinase 6	P52564	Inflammation
MAP3K5	Mitogen-activated protein kinase kinase kinase 5	Q99683	Oncology
MAP4K5	Mitogen-activated protein kinase kinase kinase kinase 5	Q9Y4K4	Neurology
MAPK13	Mitogen-activated protein kinase 13	O15264	Oncology II
MAPK9	Mitogen-activated protein kinase 9	P45984	Inflammation
MAPKAPK2	MAP kinase-activated protein kinase 2	P49137	Oncology II
MAPRE3	Microtubule-associated protein RP/EB family member 3	Q9UPY8	Oncology II
MAPT	Microtubule-associated protein tau	P10636	Neurology
MARCO	Macrophage receptor MARCO	Q9UEW3	Cardiometabolic
MARS1	Methionine--tRNA ligase, cytoplasmic	P56192	Inflammation II
MASP1	Mannan-binding lectin serine protease 1	P48740	Neurology
MATN2	Matrilin-2	O00339	Inflammation
MATN3	Matrilin-3	O15232	Neurology
MAVS	Mitochondrial antiviral-signaling protein	Q7Z434	Oncology
MAX	Protein max	P61244	Neurology
MB	Myoglobin	P02144	Cardiometabolic
MBL2	Mannose-binding protein C	P11226	Inflammation II
MCAM	Cell surface glycoprotein MUC18	P43121	Cardiometabolic
MCEE	Methylmalonyl-CoA epimerase, mitochondrial	Q96PE7	Neurology II
MCEMP1	Mast cell-expressed membrane protein 1	Q8IX19	Inflammation II
MCFD2	Multiple coagulation factor deficiency protein 2	Q8NI22	Cardiometabolic
MCTS1	Malignant T-cell-amplified sequence 1	Q9ULC4	Oncology II
MDGA1	MAM domain-containing glycosylphosphatidylinositol anchor protein 1	Q8NFP4	Neurology
MDH1	Malate dehydrogenase, cytoplasmic	P40925	Inflammation II
MDK	Midkine	P21741	Oncology
MDM1	Nuclear protein MDM1	Q8TC05	Neurology II
MECR	Enoyl-[acyl-carrier-protein] reductase, mitochondrial	Q9BV79	Cardiometabolic II
MED18	Mediator of RNA polymerase II transcription subunit 18	Q9BUE0	Oncology
MED21	Mediator of RNA polymerase II transcription subunit 21	Q13503	Cardiometabolic II
MEGF10	Multiple epidermal growth factor-like domains protein 10	Q96KG7	Inflammation
MEGF11	Multiple epidermal growth factor-like domains protein 11	A6BM72	Cardiometabolic II
MEGF9	Multiple epidermal growth factor-like domains protein 9	Q9H1U4	Cardiometabolic
MELTF	Melanotransferrin	P08582	Cardiometabolic II
MENT	Protein MENT	Q9BUN1	Inflammation II
MEP1A	Meprin A subunit alpha	Q16819	Oncology II
MEP1B	Meprin A subunit beta	Q16820	Cardiometabolic
MEPE	Matrix extracellular phosphoglycoprotein	Q9NQ76	Inflammation
MERTK	Tyrosine-protein kinase Mer	Q12866	Inflammation
MESD	LRP chaperone MESD	Q14696	Neurology
MET	Hepatocyte growth factor receptor	P08581	Cardiometabolic
METAP1	Methionine aminopeptidase 1	P53582	Neurology
METAP1D	Methionine aminopeptidase 1D, mitochondrial	Q6UB28	Inflammation
METAP2	Methionine aminopeptidase 2	P50579	Oncology
MFAP3	Microfibril-associated glycoprotein 3	P55082	Cardiometabolic
MFAP3L	Microfibrillar-associated protein 3-like	O75121	Neurology II
MFAP4	Microfibril-associated glycoprotein 4	P55083	Inflammation II
MFAP5	Microfibrillar-associated protein 5	Q13361	Cardiometabolic
MFGE8	Lactadherin	Q08431	Neurology
MGLL	Monoglyceride lipase	Q99685	Inflammation
MGMT	Methylated-DNA--protein-cysteine methyltransferase	P16455	Inflammation
MIA	Melanoma-derived growth regulatory protein	Q16674	Oncology
MICALL2	MICAL-like protein 2	Q8IY33	Neurology II
MICB_MICA	MHC class I polypeptide-related sequence A_MHC class I polypeptide-related sequence B	Q29980_Q29983	Inflammation
MIF	Macrophage migration inhibitory factor	P14174	Neurology
MILR1	Allergin-1	Q7Z6M3	Inflammation
MINDY1	Ubiquitin carboxyl-terminal hydrolase MINDY-1	Q8N5J2	Oncology II
MINK1	Misshapen-like kinase 1	Q8N4C8	Neurology II
MITD1	MIT domain-containing protein 1	Q8WV92	Neurology
MKI67	Proliferation marker protein Ki-67	P46013	Inflammation II
MLLT1	Protein ENL	Q03111	Oncology II
MLN	Promotilin	P12872	Inflammation
MME	Neprilysin	P08473	Oncology
MMP1	Interstitial collagenase	P03956	Inflammation
MMP10	Stromelysin-2	P09238	Inflammation
MMP12	Macrophage metalloelastase	P39900	Oncology
MMP13	Collagenase 3	P45452	Neurology
MMP15	Matrix metalloproteinase-15	P51511	Cardiometabolic II
MMP3	Stromelysin-1	P08254	Neurology
MMP7	Matrilysin	P09237	Cardiometabolic
MMP8	Neutrophil collagenase	P22894	Neurology
MMP9	Matrix metalloproteinase-9	P14780	Neurology
MMUT	Methylmalonyl-CoA mutase, mitochondrial	P22033	Cardiometabolic II
MN1	Transcriptional activator MN1	Q10571	Neurology II
MNAT1	CDK-activating kinase assembly factor MAT1	P51948	Oncology II
MNDA	Myeloid cell nuclear differentiation antigen	P41218	Cardiometabolic
MOCS2	Molybdopterin synthase catalytic subunit	O96007	Inflammation II
MOG	Myelin-oligodendrocyte glycoprotein	Q16653	Oncology
MORC3	MORC family CW-type zinc finger protein 3	Q14149	Neurology II
MORF4L1	Mortality factor 4-like protein 1	Q9UBU8	Oncology II
MORF4L2	Mortality factor 4-like protein 2	Q15014	Oncology II
MORN4	MORN repeat-containing protein 4	Q8NDC4	Oncology II
MPHOSPH8	M-phase phosphoprotein 8	Q99549	Cardiometabolic
MPI	Mannose-6-phosphate isomerase	P34949	Oncology
MPIG6B	Megakaryocyte and platelet inhibitory receptor G6b	O95866	Inflammation
MPO	Myeloperoxidase	P05164	Neurology
MPRIP	Myosin phosphatase Rho-interacting protein	Q6WCQ1	Oncology II
MRC1	Macrophage mannose receptor 1	P22897	Inflammation II
MRI1	Methylthioribose-1-phosphate isomerase	Q9BV20	Neurology II
MRPL24	39S ribosomal protein L24, mitochondrial	Q96A35	Cardiometabolic II
MRPL28	39S ribosomal protein L28, mitochondrial	Q13084	Neurology II
MRPL46	39S ribosomal protein L46, mitochondrial	Q9H2W6	Neurology
MRPL52	39S ribosomal protein L52, mitochondrial	Q86TS9	Oncology II
MRPL58	Peptidyl-tRNA hydrolase ICT1, mitochondrial	Q14197	Neurology II
MRPS16	28S ribosomal protein S16, mitochondrial	Q9Y3D3	Inflammation II
MSLN	Mesothelin	Q13421	Oncology
MSLNL	Mesothelin-like protein	Q96KJ4	Neurology II
MSMB	Beta-microseminoprotein	P08118	Cardiometabolic
MSR1	Macrophage scavenger receptor types I and II	P21757	Neurology
MSRA	Mitochondrial peptide methionine sulfoxide reductase	Q9UJ68	Oncology
MST1	Hepatocyte growth factor-like protein	P26927	Inflammation II
MSTN	Growth/differentiation factor 8	O14793	Cardiometabolic
MTDH	Protein LYRIC	Q86UE4	Inflammation II
MTHFD2	Bifunctional methylenetetrahydrofolate dehydrogenase/cyclohydrolase, mitochondrial	P13995	Neurology II
MTHFSD	Methenyltetrahydrofolate synthase domain-containing protein	Q2M296	Oncology II
MTIF3	Translation initiation factor IF-3, mitochondrial	Q9H2K0	Oncology II
MTPN	Myotrophin	P58546	Cardiometabolic
MTR	Methionine synthase	Q99707	Cardiometabolic II
MTSS1	Protein MTSS 1	O43312	Oncology II
MTSS2	Protein MTSS 2	Q765P7	Oncology II
MTUS1	Microtubule-associated tumor suppressor 1	Q9ULD2	Oncology II
MUC13	Mucin-13	Q9H3R2	Neurology
MUC16	Mucin-16	Q8WXI7	Oncology
MUC2	Mucin-2	Q02817	Cardiometabolic II
MUCL3	Mucin-like protein 3	Q3MIW9	Oncology II
MVK	Mevalonate kinase	Q03426	Inflammation
MXRA8	Matrix remodeling-associated protein 8	Q9BRK3	Inflammation II
MYBPC1	Myosin-binding protein C, slow-type	Q00872	Cardiometabolic II
MYBPC2	Myosin-binding protein C, fast-type	Q14324	Cardiometabolic II
MYCBP2	E3 ubiquitin-protein ligase MYCBP2	O75592	Neurology II
MYDGF	Myeloid-derived growth factor	Q969H8	Cardiometabolic II
MYH4	Myosin-4	Q9Y623	Cardiometabolic II
MYH7B	Myosin-7B	A7E2Y1	Oncology II
MYH9	Myosin-9	P35579	Cardiometabolic II
MYL1	Myosin light chain 1/3, skeletal muscle isoform	P05976	Cardiometabolic II
MYL3	Myosin light chain 3	P08590	Cardiometabolic II
MYL4	Myosin light chain 4	P12829	Cardiometabolic II
MYL6B	Myosin light chain 6B	P14649	Neurology II
MYLPF	Myosin regulatory light chain 2, skeletal muscle isoform	Q96A32	Neurology II
MYO6	Unconventional myosin-VI	Q9UM54	Neurology II
MYO9B	Unconventional myosin-IXb	Q13459	Inflammation
MYOC	Myocilin	Q99972	Neurology
MYOM1	Myomesin-1	P52179	Neurology II
MYOM2	Myomesin-2	P54296	Cardiometabolic II
MYOM3	Myomesin-3	Q5VTT5	Inflammation II
MZB1	Marginal zone B- and B1-cell-specific protein	Q8WU39	Inflammation
MZT1	Mitotic-spindle organizing protein 1	Q08AG7	Oncology
NAA10	N-alpha-acetyltransferase 10	P41227	Cardiometabolic II
NAA80	N-alpha-acetyltransferase 80	Q93015	Neurology II
NAAA	N-acylethanolamine-hydrolyzing acid amidase	Q02083	Neurology
NACC1	Nucleus accumbens-associated protein 1	Q96RE7	Oncology II
NADK	NAD kinase	O95544	Cardiometabolic
NAGA	Alpha-N-acetylgalactosaminidase	P17050	Inflammation II
NAGK	N-acetyl-D-glucosamine kinase	Q9UJ70	Cardiometabolic II
NAGPA	N-acetylglucosamine-1-phosphodiester alpha-N-acetylglucosaminidase	Q9UK23	Inflammation II
NAMPT	Nicotinamide phosphoribosyltransferase	P43490	Oncology
NAP1L4	Nucleosome assembly protein 1-like 4	Q99733	Oncology II
NAPRT	Nicotinate phosphoribosyltransferase	Q6XQN6	Neurology II
NARS1	Asparagine--tRNA ligase, cytoplasmic	O43776	Neurology II
NBL1	Neuroblastoma suppressor of tumorigenicity 1	P41271	Oncology
NBN	Nibrin	O60934	Inflammation
NCAM1	Neural cell adhesion molecule 1	P13591	Cardiometabolic
NCAM2	Neural cell adhesion molecule 2	O15394	Neurology
NCAN	Neurocan core protein	O14594	Neurology
NCF2	Neutrophil cytosol factor 2	P19878	Inflammation
NCK2	Cytoplasmic protein NCK2	O43639	Inflammation
NCLN	Nicalin	Q969V3	Inflammation
NCR1	Natural cytotoxicity triggering receptor 1	O76036	Inflammation
NCR3LG1	Natural cytotoxicity triggering receptor 3 ligand 1	Q68D85	Oncology II
NCS1	Neuronal calcium sensor 1	P62166	Oncology
NDRG1	Protein NDRG1	Q92597	Neurology
NDST1	Bifunctional heparan sulfate N-deacetylase/N-sulfotransferase 1	P52848	Oncology II
NDUFA5	NADH dehydrogenase [ubiquinone] 1 alpha subcomplex subunit 5	Q16718	Inflammation II
NDUFB7	NADH dehydrogenase [ubiquinone] 1 beta subcomplex subunit 7	P17568	Oncology II
NDUFS6	NADH dehydrogenase [ubiquinone] iron-sulfur protein 6, mitochondrial	O75380	Oncology
NEB	Nebulin	P20929	Cardiometabolic II
NECAP2	Adaptin ear-binding coat-associated protein 2	Q9NVZ3	Cardiometabolic II
NECTIN1	Nectin-1	Q15223	Inflammation II
NECTIN2	Nectin-2	Q92692	Cardiometabolic
NECTIN4	Nectin-4	Q96NY8	Oncology
NEDD4L	E3 ubiquitin-protein ligase NEDD4-like	Q96PU5	Inflammation II
NEDD9	Enhancer of filamentation 1	Q14511	Inflammation II
NEFL	Neurofilament light polypeptide	P07196	Neurology
NEK7	Serine/threonine-protein kinase Nek7	Q8TDX7	Oncology II
NELL1	Protein kinase C-binding protein NELL1	Q92832	Oncology
NELL2	Protein kinase C-binding protein NELL2	Q99435	Inflammation
NENF	Neudesin	Q9UMX5	Oncology II
NEO1	Neogenin	Q92859	Neurology II
NEXN	Nexilin	Q0ZGT2	Inflammation II
NFASC	Neurofascin	O94856	Inflammation
NFAT5	Nuclear factor of activated T-cells 5	O94916	Inflammation II
NFATC1	Nuclear factor of activated T-cells, cytoplasmic 1	O95644	Inflammation
NFATC3	Nuclear factor of activated T-cells, cytoplasmic 3	Q12968	Inflammation
NFE2	Transcription factor NF-E2 45 kDa subunit	Q16621	Cardiometabolic II
NFIC	Nuclear factor 1 C-type	P08651	Neurology II
NFKB1	Nuclear factor NF-kappa-B p105 subunit	P19838	Cardiometabolic II
NFKB2	Nuclear factor NF-kappa-B p100 subunit	Q00653	Oncology II
NFKBIE	NF-kappa-B inhibitor epsilon	O00221	Oncology
NFU1	NFU1 iron-sulfur cluster scaffold homolog, mitochondrial	Q9UMS0	Oncology II
NFX1	Transcriptional repressor NF-X1	Q12986	Cardiometabolic II
NFYA	Nuclear transcription factor Y subunit alpha	P23511	Cardiometabolic II
NGF	Beta-nerve growth factor	P01138	Neurology
NGFR	Tumor necrosis factor receptor superfamily member 16	P08138	Cardiometabolic II
NGRN	Neugrin	Q9NPE2	Neurology II
NHLRC3	NHL repeat-containing protein 3	Q5JS37	Inflammation II
NID1	Nidogen-1	P14543	Cardiometabolic
NID2	Nidogen-2	Q14112	Neurology
NINJ1	Ninjurin-1	Q92982	Oncology
NIT1	Deaminated glutathione amidase	Q86X76	Cardiometabolic II
NIT2	Omega-amidase NIT2	Q9NQR4	Cardiometabolic II
NLGN1	Neuroligin-1	Q8N2Q7	Neurology II
NLGN2	Neuroligin-2	Q8NFZ4	Neurology II
NME1	Nucleoside diphosphate kinase A	P15531	Inflammation II
NME3	Nucleoside diphosphate kinase 3	Q13232	Inflammation
NMI	N-myc-interactor	Q13287	Oncology II
NMNAT1	Nicotinamide/nicotinic acid mononucleotide adenylyltransferase 1	Q9HAN9	Neurology
NMRK2	Nicotinamide riboside kinase 2	Q9NPI5	Oncology II
NMT1	Glycylpeptide N-tetradecanoyltransferase 1	P30419	Neurology II
NOMO1	Nodal modulator 1	Q15155	Neurology
NOP56	Nucleolar protein 56	O00567	Cardiometabolic II
NOS1	Nitric oxide synthase, brain	P29475	Neurology
NOS2	Nitric oxide synthase, inducible	P35228	Cardiometabolic II
NOS3	Nitric oxide synthase, endothelial	P29474	Neurology
NOTCH1	Neurogenic locus notch homolog protein 1	P46531	Cardiometabolic
NOTCH2	Neurogenic locus notch homolog protein 2	Q04721	Cardiometabolic II
NOTCH3	Neurogenic locus notch homolog protein 3	Q9UM47	Cardiometabolic
NPC2	NPC intracellular cholesterol transporter 2	P61916	Cardiometabolic II
NPDC1	Neural proliferation differentiation and control protein 1	Q9NQX5	Cardiometabolic
NPHS1	Nephrin	O60500	Inflammation II
NPHS2	Podocin	Q9NP85	Inflammation II
NPL	N-acetylneuraminate lyase	Q9BXD5	Cardiometabolic II
NPM1	Nucleophosmin	P06748	Neurology
NPPB	Natriuretic peptides B	P16860	Cardiometabolic
NPPC	C-type natriuretic peptide	P23582	Inflammation
NPR1	Atrial natriuretic peptide receptor 1	P16066	Cardiometabolic II
NPTN	Neuroplastin	Q9Y639	Oncology
NPTX1	Neuronal pentraxin-1	Q15818	Neurology
NPTX2	Neuronal pentraxin-2	P47972	Cardiometabolic II
NPTXR	Neuronal pentraxin receptor	O95502	Cardiometabolic
NPY	Pro-neuropeptide Y	P01303	Oncology
NRCAM	Neuronal cell adhesion molecule	Q92823	Cardiometabolic
NRGN	Neurogranin	Q92686	Inflammation II
NRN1	Neuritin	Q9NPD7	Neurology II
NRP1	Neuropilin-1	O14786	Cardiometabolic
NRP2	Neuropilin-2	O60462	Neurology
NRTN	Neurturin	Q99748	Inflammation
NRXN3	Neurexin-3	Q9Y4C0	Neurology II
NSFL1C	NSFL1 cofactor p47	Q9UNZ2	Neurology
NT5C	5'(3')-deoxyribonucleotidase, cytosolic type	Q8TCD5	Cardiometabolic II
NT5C1A	Cytosolic 5'-nucleotidase 1A	Q9BXI3	Neurology II
NT5C3A	Cytosolic 5'-nucleotidase 3A	Q9H0P0	Inflammation
NT5E	5'-nucleotidase	P21589	Oncology
NTF3	Neurotrophin-3	P20783	Inflammation
NTF4	Neurotrophin-4	P34130	Oncology
NTproBNP	N-terminal prohormone of brain natriuretic peptide	NTproBNP	Cardiometabolic
NTRK2	BDNF/NT-3 growth factors receptor	Q16620	Cardiometabolic
NTRK3	NT-3 growth factor receptor	Q16288	Neurology
NUB1	NEDD8 ultimate buster 1	Q9Y5A7	Inflammation
NUBP1	Cytosolic Fe-S cluster assembly factor NUBP1	P53384	Oncology II
NUCB2	Nucleobindin-2	P80303	Oncology
NUDC	Nuclear migration protein nudC	Q9Y266	Inflammation
NUDT10	Diphosphoinositol polyphosphate phosphohydrolase 3-alpha	Q8NFP7	Cardiometabolic II
NUDT15	Nucleotide triphosphate diphosphatase NUDT15	Q9NV35	Cardiometabolic II
NUDT16	U8 snoRNA-decapping enzyme	Q96DE0	Oncology II
NUDT2	Bis(5'-nucleosyl)-tetraphosphatase [asymmetrical]	P50583	Oncology
NUDT5	ADP-sugar pyrophosphatase	Q9UKK9	Neurology
NUMB	Protein numb homolog	P49757	Inflammation II
NUP50	Nuclear pore complex protein Nup50	Q9UKX7	Cardiometabolic II
NXPE4	NXPE family member 4	Q6UWF7	Cardiometabolic II
NXPH1	Neurexophilin-1	P58417	Neurology
NXPH3	Neurexophilin-3	O95157	Inflammation II
OBP2B	Odorant-binding protein 2b	Q9NPH6	Neurology
OCLN	Occludin	Q16625	Neurology II
ODAM	Odontogenic ameloblast-associated protein	A1E959	Neurology
OFD1	Oral-facial-digital syndrome 1 protein	O75665	Oncology II
OGA	Protein O-GlcNAcase	O60502	Oncology II
OGFR	Opioid growth factor receptor	Q9NZT2	Oncology
OGN	Mimecan	P20774	Neurology
OGT	UDP-N-acetylglucosamine--peptide N-acetylglucosaminyltransferase 110 kDa subunit	O15294	Oncology II
OLFM4	Olfactomedin-4	Q6UX06	Inflammation II
OLR1	Oxidized low-density lipoprotein receptor 1	P78380	Cardiometabolic
OMD	Osteomodulin	Q99983	Inflammation
OMG	Oligodendrocyte-myelin glycoprotein	P23515	Oncology
OMP	Olfactory marker protein	P47874	Neurology II
OPHN1	Oligophrenin-1	O60890	Neurology II
OPLAH	5-oxoprolinase	O14841	Cardiometabolic II
OPTC	Opticin	Q9UBM4	Oncology
ORM1	Alpha-1-acid glycoprotein 1	P02763	Inflammation II
OSBPL2	Oxysterol-binding protein-related protein 2	Q9H1P3	Neurology II
OSCAR	Osteoclast-associated immunoglobulin-like receptor	Q8IYS5	Inflammation
OSM	Oncostatin-M	P13725	Inflammation
OSMR	Oncostatin-M-specific receptor subunit beta	Q99650	Cardiometabolic
OSTN	Osteocrin	P61366	Neurology II
OTOA	Otoancorin	Q7RTW8	Neurology II
OTUD6B	Deubiquitinase OTUD6B	Q8N6M0	Oncology II
OTUD7B	OTU domain-containing protein 7B	Q6GQQ9	Neurology II
OXCT1	Succinyl-CoA:3-ketoacid coenzyme A transferase 1, mitochondrial	P55809	Cardiometabolic II
OXT	Oxytocin-neurophysin 1	P01178	Neurology
P4HB	Protein disulfide-isomerase	P07237	Oncology
PACS2	Phosphofurin acidic cluster sorting protein 2	Q86VP3	Cardiometabolic II
PADI2	Protein-arginine deiminase type-2	Q9Y2J8	Inflammation
PADI4	Protein-arginine deiminase type-4	Q9UM07	Neurology
PAEP	Glycodelin	P09466	Neurology
PAFAH1B3	Platelet-activating factor acetylhydrolase IB subunit alpha1	Q15102	Neurology II
PAFAH2	Platelet-activating factor acetylhydrolase 2, cytoplasmic	Q99487	Oncology II
PAG1	Phosphoprotein associated with glycosphingolipid-enriched microdomains 1	Q9NWQ8	Cardiometabolic
PAGR1	PAXIP1-associated glutamate-rich protein 1	Q9BTK6	Cardiometabolic II
PAIP2B	Polyadenylate-binding protein-interacting protein 2B	Q9ULR5	Oncology II
PAK4	Serine/threonine-protein kinase PAK 4	O96013	Neurology
PALLD	Palladin	Q8WX93	Inflammation II
PALM	Paralemmin-1	O75781	Oncology II
PALM2	Paralemmin-2	Q8IXS6	Neurology II
PALM3	Paralemmin-3	A6NDB9	Cardiometabolic II
PAM	Peptidyl-glycine alpha-amidating monooxygenase	P19021	Cardiometabolic
PAMR1	Inactive serine protease PAMR1	Q6UXH9	Neurology
PAPPA	Pappalysin-1	Q13219	Inflammation
PARD3	Partitioning defective 3 homolog	Q8TEW0	Oncology II
PARK7	Parkinson disease protein 7	Q99497	Neurology
PARP1	Poly [ADP-ribose] polymerase 1	P09874	Inflammation
PAXX	Protein PAXX	Q9BUH6	Inflammation II
PBK	Lymphokine-activated killer T-cell-originated protein kinase	Q96KB5	Oncology II
PBLD	Phenazine biosynthesis-like domain-containing protein	P30039	Neurology
PBXIP1	Pre-B-cell leukemia transcription factor-interacting protein 1	Q96AQ6	Oncology II
PCARE	Photoreceptor cilium actin regulator	A6NGG8	Neurology II
PCBD1	Pterin-4-alpha-carbinolamine dehydratase	P61457	Inflammation II
PCBP2	Poly(rC)-binding protein 2	Q15366	Neurology II
PCDH1	Protocadherin-1	Q08174	Inflammation
PCDH12	Protocadherin-12	Q9NPG4	Neurology II
PCDH17	Protocadherin-17	O14917	Cardiometabolic
PCDH7	Protocadherin-7	O60245	Oncology II
PCDH9	Protocadherin-9	Q9HC56	Oncology II
PCDHB15	Protocadherin beta-15	Q9Y5E8	Oncology II
PCNA	Proliferating cell nuclear antigen	P12004	Oncology II
PCOLCE	Procollagen C-endopeptidase enhancer 1	Q15113	Cardiometabolic
PCSK7	Proprotein convertase subtilisin/kexin type 7	Q16549	Oncology II
PCSK9	Proprotein convertase subtilisin/kexin type 9	Q8NBP7	Cardiometabolic
PCYT2	Ethanolamine-phosphate cytidylyltransferase	Q99447	Oncology II
PDAP1	28 kDa heat- and acid-stable phosphoprotein	Q13442	Cardiometabolic II
PDCD1	Programmed cell death protein 1	Q15116	Oncology
PDCD1LG2	Programmed cell death 1 ligand 2	Q9BQ51	Oncology
PDCD5	Programmed cell death protein 5	O14737	Neurology
[truncated: 925 more rows]

## Sheet: Table S2
Table S2. Descriptions of GWAS data used for genetic analyses.
Trait	Pubmed ID / Consortium	Cases and Total individuals	Population
Frailty index	34431594	175226	European
SLE	Finn Gen	835 cases, 300,162	European

## Sheet: Table S3
Table S3. Associations between frailty and risk of SLE after eliminating those with SLE during the first three years of follow-up.
Exposure		Model	HR (95% CI)	P-value
Physical frailty	Non-frail	1	Ref	Ref
	Prefrail		1.65(1.30,2.11)	<0.001
	Frail		3.17(2.11,4.77)	<0.001
	Per 1 point increase		1.45(1.39,1.65)	<0.001
	Non-frail	2	Ref	Ref
	Prefrail		1.81(1.32,2.24)	<0.001
	Frail		4.11(2.37,7.03)	<0.001
	Per 1 point increase		1.55(1.36,1.88)	<0.001
Frailty index	Non-frail	1	Ref	Ref
	Prefrail		2.54(2.06,3.37)	<0.001
	Frail		6.77(4.83,9.78)	<0.001
	Per 1 quartile increase		1.69(1.50,1.90)	<0.001
	Non-frail	2	Ref	Ref
	Prefrail		2.44(1.77,3.18)	<0.001
	Frail		8.69(6.64,11.99)	<0.001
	Per 1 quartile increase		1.73(1.49,2.01)	<0.001
Note: CI, confidence interval; HR, hazard ratio.

## Sheet: Table S4
Table S4. Associations between frailty and risk of SLE after multiple imputation.
Exposure		Model	HR (95% CI)	P-value
Physical frailty	Non-frail	2	Ref	Ref
	Prefrail		1.62(1.26,2.03)	<0.001
	Frail		3.06(2.02,4.67)	<0.001
	Per 1 point increase		1.43(1.29,1.60)	<0.001
Frailty index	Non-frail		Ref	Ref
	Prefrail		2.65(2.00,3.57)	<0.001
	Frail		6.87(4.93,9.58)	<0.001
	Per 1 quartile increase		1.68(1.50,1.90)	<0.001
Note: CI, confidence interval; HR, hazard ratio.

## Sheet: Table S5
Table S5. Associations between frailty and risk of SLE after 1:4 propensity score matching.
Exposure		Model	HR (95% CI)	P-value
Physical frailty	Non-frail	2	Ref	Ref
	Pre-Frail & Frail		3.15(1.72,4.65)	<0.001
Frailty index	Non-frail		Ref	Ref
	Pre-Frail & Frail		4.55(2.22,8.83)	<0.001
Note: CI, confidence interval; HR, hazard ratio.

## Sheet: Table S6
Table S6. Adjusted HRs (95% CIs) of the risk of incident SLE by PRS.
PRS	Cases/ Incidence	HR (95% CI)
Continuous	302/ 0.07%	1.83 (1.65, 2.02)
Low genetic risk	60/ 0.04%	Ref
Median genetic risk	75/ 0.05%	1.19 (0.73, 1.90)
High genetic risk	167/ 0.11%	3.52 (2.39, 5.19)
P for trend		<0.001
Abbreviations: PRS, Polygenic Risk Score; HR, hazards ratio; CI, confidence interval; Ref, reference.
Note: Models were adjusted for model 1.

## Sheet: Table S7
Table S7. MAGMA gene-based test identified 437 significant genes associated with frailty.
GENE	CHR	START	STOP	NSNPS	NPARAM	N	ZSTAT	P	FDR
ENSG00000196126	6	32546546	32557625	38	12	175226	7.7782	3.68e-15	6.92134e-11
ENSG00000198502	6	32485120	32498064	36	15	175226	7.3613	9.1e-14	8.55764e-10
ENSG00000204463	6	31606805	31620482	38	11	175226	7.1742	3.64e-13	2.28204e-09
ENSG00000204296	6	32256303	32339684	595	17	175226	7.051	8.88e-13	4.17538e-09
ENSG00000213676	6	32065953	32096030	64	21	175226	6.9775	1.5e-12	5.6424e-09
ENSG00000204371	6	31847536	31865464	42	15	175226	6.877	3.06e-12	9.59208e-09
ENSG00000196735	6	32595956	32614839	318	23	175226	6.6777	1.21e-11	3.2511e-08
ENSG00000204304	6	32152512	32157963	10	4	175226	6.595	2.13e-11	5.00763e-08
ENSG00000204287	6	32407619	32412823	54	8	175226	6.5628	2.64e-11	5.51701e-08
ENSG00000204472	6	31582961	31584798	9	4	175226	6.4869	4.38e-11	8.2379e-08
ENSG00000204305	6	32148745	32152101	11	5	175226	6.2917	1.57e-10	2.68441e-07
ENSG00000204469	6	31588497	31605548	62	14	175226	6.2509	2.04e-10	3.19736e-07
ENSG00000179344	6	32627244	32636160	166	19	175226	6.1094	5e-10	7.23385e-07
ENSG00000204314	6	32116136	32122150	7	4	175226	6.0863	5.78e-10	7.76502e-07
ENSG00000168477	6	32008931	32083111	160	30	175226	6.0566	6.95e-10	8.71437e-07
ENSG00000145022	3	49449639	49453908	7	3	175226	5.9497	1.34e-09	1.57102e-06
ENSG00000173531	3	49721380	49726934	6	3	175226	5.9402	1.42e-09	1.57102e-06
ENSG00000164061	3	49591922	49708978	154	14	175226	5.7493	4.48e-09	4.6811e-06
ENSG00000145029	3	49460379	49466759	7	4	175226	5.7381	4.79e-09	4.7416e-06
ENSG00000164068	3	49726932	49758962	45	8	175226	5.5675	1.29e-08	1.21312e-05
ENSG00000240053	6	31637944	31641553	14	6	175226	5.5495	1.43e-08	1.22252e-05
ENSG00000258388	6	32121622	32139755	45	14	175226	5.5553	1.39e-08	1.22252e-05
ENSG00000221988	6	32121218	32134011	34	12	175226	5.5168	1.73e-08	1.41469e-05
ENSG00000233276	3	49394609	49396033	2	1	175226	5.4719	2.23e-08	1.47221e-05
ENSG00000176095	3	49761727	49823975	88	10	175226	5.4846	2.07e-08	1.47221e-05
ENSG00000263020	6	31633879	31641323	22	9	175226	5.4771	2.16e-08	1.47221e-05
ENSG00000204366	6	31867384	31869769	7	4	175226	5.4683	2.27e-08	1.47221e-05
ENSG00000204344	6	31938868	31950598	21	8	175226	5.5016	1.88e-08	1.47221e-05
ENSG00000231852	6	32006042	32009447	9	4	175226	5.4695	2.26e-08	1.47221e-05
ENSG00000204385	6	31830969	31846823	58	11	175226	5.4355	2.73e-08	1.71153e-05
ENSG00000187492	3	49828165	49837268	17	7	175226	5.3818	3.69e-08	2.23876e-05
ENSG00000004534	3	49977440	50137478	251	15	175226	5.3558	4.26e-08	2.43364e-05
ENSG00000204386	6	31825436	31830683	5	2	175226	5.3553	4.27e-08	2.43364e-05
ENSG00000003756	3	50126341	50156454	29	6	175226	5.3486	4.43e-08	2.45057e-05
ENSG00000183763	3	49866034	49894007	38	6	175226	5.3405	4.63e-08	2.48803e-05
ENSG00000146555	7	3341080	4308632	3659	112	175226	5.3165	5.29e-08	2.76373e-05
ENSG00000173566	8	21964383	21966932	5	2	175226	5.2671	6.93e-08	3.52269e-05
ENSG00000204511	6	31496494	31498009	19	6	175226	5.2579	7.29e-08	3.60817e-05
ENSG00000254870	6	31497996	31514385	81	16	175226	5.2443	7.84e-08	3.78089e-05
ENSG00000164078	3	49924435	49941299	21	4	175226	5.231	8.43e-08	3.96379e-05
ENSG00000172037	3	49158547	49170551	10	6	175226	5.221	8.9e-08	3.99894e-05
ENSG00000138594	15	52121825	52239492	268	10	175226	5.2203	8.93e-08	3.99894e-05
ENSG00000164076	3	49895421	49907655	15	3	175226	5.1858	1.08e-07	4.72387e-05
ENSG00000198563	6	31497996	31510225	64	13	175226	5.1723	1.16e-07	4.95847e-05
ENSG00000166477	15	52230222	52264003	75	7	175226	5.166	1.2e-07	5.01547e-05
ENSG00000164077	3	49946302	49967606	28	8	175226	5.0671	2.02e-07	8.25917e-05
ENSG00000188107	6	64429876	66417118	5909	131	175226	5.0294	2.46e-07	9.84419e-05
ENSG00000228008	3	49941278	49954370	13	4	175226	4.9889	3.04e-07	0.000119117
ENSG00000115365	2	211295973	211342376	103	9	175226	4.9726	3.3e-07	0.000126666
ENSG00000128908	15	41271078	41408552	132	15	175226	4.9417	3.87e-07	0.000145574
ENSG00000155511	5	152869175	153193429	1098	63	175226	4.9211	4.3e-07	0.000158577
ENSG00000173611	9	127704887	127905785	315	19	175226	4.911	4.53e-07	0.000163847
ENSG00000158863	8	21946670	21962409	44	10	175226	4.869	5.61e-07	0.000199081
ENSG00000174579	3	135867764	135916083	51	12	175226	4.8642	5.75e-07	0.00020027
ENSG00000204439	6	31626075	31628549	4	2	175226	4.8564	5.98e-07	0.000204494
ENSG00000159788	4	3294755	3441640	314	35	175226	4.8502	6.17e-07	0.000205898
ENSG00000204315	6	32096484	32098068	5	2	175226	4.848	6.24e-07	0.000205898
ENSG00000128872	15	52043758	52108565	180	12	175226	4.8342	6.69e-07	0.000216941
ENSG00000067560	3	49396578	49450431	88	10	175226	4.8273	6.92e-07	0.000220596
ENSG00000090621	1	40026488	40042462	33	9	175226	4.8148	7.37e-07	0.000227238
ENSG00000164062	3	49711435	49721396	7	2	175226	4.8151	7.36e-07	0.000227238
ENSG00000173402	3	49506146	49573048	99	10	175226	4.8042	7.77e-07	0.000235707
ENSG00000149292	11	113185251	113254266	137	18	175226	4.7888	8.39e-07	0.000250475
ENSG00000118007	3	136055077	136471220	593	24	175226	4.774	9.03e-07	0.000265369
ENSG00000145020	3	49454211	49460186	9	2	175226	4.7583	9.76e-07	0.000282409
ENSG00000176020	3	49754267	49761349	4	2	175226	4.7071	1.26e-06	0.000353703
ENSG00000173540	3	49754277	49761384	4	2	175226	4.7071	1.26e-06	0.000353703
ENSG00000109332	4	103715540	103790053	153	9	175226	4.6908	1.36e-06	0.00037616
ENSG00000149294	11	112831997	113149158	922	57	175226	4.67	1.51e-06	0.000411595
ENSG00000226979	6	31539831	31542101	11	4	175226	4.6587	1.59e-06	0.000423842
ENSG00000174527	12	109785708	109893328	438	25	175226	4.6578	1.6e-06	0.000423842
ENSG00000204308	6	32146131	32151930	19	6	175226	4.6505	1.66e-06	0.000427689
ENSG00000205710	17	4802713	4806227	8	3	175226	4.6496	1.66e-06	0.000427689
ENSG00000204351	6	31926857	31937532	31	10	175226	4.6429	1.72e-06	0.000436346
ENSG00000108556	17	4801069	4806369	20	6	175226	4.6408	1.74e-06	0.000436346
ENSG00000148848	10	127700950	128077024	1361	108	175226	4.6351	1.78e-06	0.000440503
ENSG00000128573	7	113726382	114333827	938	50	175226	4.6262	1.86e-06	0.000454323
ENSG00000204301	6	32162620	32191844	126	23	175226	4.6133	1.98e-06	0.000477434
ENSG00000204538	6	31105313	31107127	18	8	175226	4.6011	2.1e-06	0.000498412
ENSG00000176390	17	29096406	29151794	179	5	175226	4.5996	2.12e-06	0.000498412
ENSG00000182179	3	49842640	49851379	7	2	175226	4.5872	2.25e-06	0.000522444
ENSG00000213722	6	31694815	31698394	8	3	175226	4.5761	2.37e-06	0.000543597
ENSG00000139318	12	89741009	89747048	26	5	175226	4.5614	2.54e-06	0.00057557
ENSG00000072657	12	72481046	73059422	1235	68	175226	4.5349	2.88e-06	0.000644846
ENSG00000197386	4	3076408	3245676	345	20	175226	4.5286	2.97e-06	0.000649532
ENSG00000139428	12	109991542	110011679	78	11	175226	4.5287	2.97e-06	0.000649532
ENSG00000145354	4	103790135	103810399	31	4	175226	4.487	3.61e-06	0.000780424
ENSG00000021826	2	211342406	211543831	445	36	175226	4.4021	5.36e-06	0.00114558
ENSG00000166949	15	67356101	67487533	387	56	175226	4.3895	5.68e-06	0.00120033
ENSG00000172171	17	29224354	29233838	22	3	175226	4.3833	5.85e-06	0.00122252
ENSG00000184060	17	29233362	29286340	58	10	175226	4.354	6.68e-06	0.00138063
ENSG00000196787	6	27100832	27103070	2	1	175226	4.3495	6.82e-06	0.00139425
ENSG00000166278	6	31865562	31913449	91	18	175226	4.3364	7.24e-06	0.00146419
ENSG00000105866	7	21467652	21554440	250	31	175226	4.3238	7.67e-06	0.00153465
ENSG00000176208	17	29158988	29222887	127	7	175226	4.3151	7.98e-06	0.00157987
ENSG00000001617	3	50192478	50226508	59	9	175226	4.3082	8.23e-06	0.00159577
ENSG00000164037	4	103806205	103940896	258	9	175226	4.3088	8.21e-06	0.00159577
ENSG00000204444	6	31620193	31625987	13	5	175226	4.3034	8.41e-06	0.00161403
ENSG00000237541	6	32709119	32714992	63	8	175226	4.2963	8.68e-06	0.00164382
ENSG00000187446	15	41523037	41574043	113	12	175226	4.2949	8.74e-06	0.00164382
ENSG00000138095	2	44113647	44223144	296	17	175226	4.2726	9.66e-06	0.00178037
ENSG00000188981	4	3246096	3273465	92	8	175226	4.2726	9.66e-06	0.00178037
ENSG00000153495	13	111968531	111996596	146	26	175226	4.2705	9.75e-06	0.00178037
ENSG00000204498	6	31514647	31526606	62	16	175226	4.2589	1.03e-05	0.00186272
ENSG00000250641	6	31674681	31685695	24	8	175226	4.2538	1.05e-05	0.0018808
ENSG00000204310	6	32135989	32145873	20	8	175226	4.2444	1.1e-05	0.00195177
ENSG00000136933	9	127962821	127996437	68	11	175226	4.2306	1.17e-05	0.00205658
ENSG00000198740	17	47366568	47439835	154	14	175226	4.2238	1.2e-05	0.00208978
ENSG00000119414	9	127908852	127952218	84	9	175226	4.2148	1.25e-05	0.00215688
ENSG00000204536	6	31110216	31126015	149	20	175226	4.2028	1.32e-05	0.00225696
ENSG00000075884	2	143848931	144525921	1509	92	175226	4.1968	1.35e-05	0.00228746
ENSG00000170209	11	113258513	113271140	37	6	175226	4.1551	1.63e-05	0.00273724
ENSG00000153815	16	81478775	81745367	1103	104	175226	4.1445	1.7e-05	0.00282952
ENSG00000180902	2	242673994	242708231	146	19	175226	4.1419	1.72e-05	0.0028377
ENSG00000197114	20	62338817	62367494	73	7	175226	4.1371	1.76e-05	0.00287844
ENSG00000197183	20	31030862	31172876	245	25	175226	4.134	1.78e-05	0.00288606
ENSG00000273154	20	62340216	62370456	78	7	175226	4.1315	1.8e-05	0.00289354
ENSG00000114054	3	135969148	136056738	120	16	175226	4.1272	1.84e-05	0.00293277
ENSG00000136448	17	43128978	43186384	196	21	175226	4.1206	1.89e-05	0.00298715
ENSG00000147408	8	19261672	19615540	1438	86	175226	4.1111	1.97e-05	0.00304292
ENSG00000149295	11	113280318	113346413	169	23	175226	4.1095	1.98e-05	0.00304292
ENSG00000203896	20	62366815	62370456	8	2	175226	4.1088	1.99e-05	0.00304292
ENSG00000130584	20	62375019	62462597	378	21	175226	4.1127	1.96e-05	0.00304292
ENSG00000196569	6	129204342	129837714	1606	69	175226	4.1054	2.02e-05	0.00306388
ENSG00000137825	15	41785591	41795747	21	5	175226	4.0965	2.1e-05	0.00315974
ENSG00000204482	6	31553901	31556686	13	7	175226	4.0924	2.13e-05	0.00317945
ENSG00000137804	15	41624892	41673248	68	9	175226	4.0882	2.17e-05	0.00321365
ENSG00000169194	5	131991955	131996802	9	2	175226	4.087	2.19e-05	0.00321793
ENSG00000109519	4	7060633	7069924	23	3	175226	4.0816	2.24e-05	0.00326589
ENSG00000137815	15	41700606	41775761	113	12	175226	4.078	2.27e-05	0.00328417
ENSG00000167081	9	128509624	128729656	251	20	175226	4.0639	2.41e-05	0.0034601
ENSG00000145743	5	107194736	107717799	1171	43	175226	4.0614	2.44e-05	0.00347663
ENSG00000184588	1	66258197	66840259	1354	76	175226	4.0591	2.46e-05	0.00347877
ENSG00000164796	8	113235157	114449328	2910	68	175226	4.0462	2.6e-05	0.00364931
ENSG00000128512	7	111366166	111846466	1115	122	175226	4.0344	2.74e-05	0.0037616
ENSG00000149485	11	61567099	61596790	34	4	175226	4.037	2.71e-05	0.0037616
ENSG00000137806	15	41679551	41694717	20	4	175226	4.0361	2.72e-05	0.0037616
ENSG00000106976	9	130965658	131017527	109	18	175226	4.0276	2.82e-05	0.00384337
ENSG00000181513	17	43209967	43221548	19	7	175226	4.0206	2.9e-05	0.00392397
ENSG00000110921	12	110011060	110035067	68	13	175226	4.0131	3e-05	0.00403029
ENSG00000204516	6	31462658	31478901	169	16	175226	4.0081	3.06e-05	0.00408174
ENSG00000250264	6	32781544	32806599	217	28	175226	3.9988	3.18e-05	0.00415343
ENSG00000187323	18	49866542	51057784	4451	114	175226	4.0003	3.16e-05	0.00415343
ENSG00000101246	20	62329996	62339377	16	3	175226	4.0001	3.17e-05	0.00415343
ENSG00000204424	6	31674640	31685581	23	8	175226	3.9889	3.32e-05	0.00430638
ENSG00000140280	15	52015208	52043782	75	7	175226	3.9848	3.38e-05	0.00435418
ENSG00000125388	4	2965335	3042474	242	19	175226	3.9775	3.48e-05	0.00445251
ENSG00000185008	3	75955846	77699115	4884	218	175226	3.9667	3.64e-05	0.00459471
ENSG00000204435	6	31633013	31638120	16	7	175226	3.9674	3.63e-05	0.00459471
ENSG00000118263	2	207938861	208031991	282	37	175226	3.9574	3.79e-05	0.00475215
ENSG00000273047	20	62369623	62371751	5	2	175226	3.9492	3.92e-05	0.00488261
ENSG00000204267	6	32789610	32806557	147	22	175226	3.9461	3.97e-05	0.00491235
ENSG00000204475	6	31556672	31560762	15	6	175226	3.92	4.43e-05	0.00543478
ENSG00000104147	15	41601466	41624819	46	5	175226	3.9186	4.45e-05	0.00543478
ENSG00000136935	9	127640646	127710771	99	10	175226	3.9167	4.49e-05	0.00544825
ENSG00000117020	1	243651535	244014381	487	23	175226	3.9054	4.7e-05	0.00566651
ENSG00000106536	7	39017598	39532694	1451	63	175226	3.901	4.79e-05	0.00573824
ENSG00000118900	16	4896666	4932361	130	17	175226	3.8871	5.07e-05	0.00599727
ENSG00000026036	20	62290653	62330037	176	21	175226	3.8872	5.07e-05	0.00599727
ENSG00000134825	11	61535973	61560274	36	9	175226	3.8691	5.46e-05	0.00640173
ENSG00000125520	20	62371214	62374858	11	3	175226	3.8681	5.48e-05	0.00640173
ENSG00000115221	2	160956177	161128399	442	41	175226	3.8579	5.72e-05	0.00664085
ENSG00000258366	20	62289163	62328416	170	20	175226	3.8553	5.78e-05	0.00666934
ENSG00000187676	13	31774073	31906413	301	22	175226	3.8537	5.82e-05	0.00667455
ENSG00000143153	1	169074935	169101960	102	19	175226	3.8457	6.01e-05	0.0068094
ENSG00000008083	6	15246527	15522252	682	52	175226	3.8468	5.98e-05	0.0068094
ENSG00000106268	7	2281857	2290781	45	12	175226	3.8395	6.16e-05	0.00693756
ENSG00000119596	14	75230069	75322244	154	12	175226	3.8259	6.52e-05	0.0072993
ENSG00000116497	1	33282368	33324476	59	10	175226	3.8038	7.13e-05	0.0078883
ENSG00000067715	12	79257773	79845788	1350	66	175226	3.8043	7.11e-05	0.0078883
ENSG00000134824	11	61560452	61634826	160	18	175226	3.7984	7.28e-05	0.00800715
ENSG00000163909	1	40089825	40105617	36	13	175226	3.788	7.59e-05	0.00829958
ENSG00000113522	5	131891711	131980313	107	7	175226	3.785	7.69e-05	0.00836032
ENSG00000115556	2	219472488	219501907	47	6	175226	3.7702	8.16e-05	0.0088203
ENSG00000166246	16	4784273	4799397	58	6	175226	3.7669	8.26e-05	0.00887738
ENSG00000204390	6	31777396	31783437	16	8	175226	3.7655	8.31e-05	0.00888037
ENSG00000173406	1	57460451	59012406	4539	257	175226	3.7616	8.44e-05	0.00888914
ENSG00000143156	1	169101769	169337205	819	23	175226	3.7639	8.37e-05	0.00888914
ENSG00000151148	12	109915207	109974507	134	17	175226	3.7609	8.46e-05	0.00888914
ENSG00000132911	5	151771093	151812929	144	6	175226	3.7578	8.57e-05	0.0089547
ENSG00000102837	13	53602894	53626192	75	18	175226	3.7558	8.64e-05	0.00897796
ENSG00000126003	20	30780306	30795594	12	3	175226	3.7502	8.83e-05	0.00912498
ENSG00000213760	6	31512239	31516204	13	6	175226	3.7465	8.96e-05	0.00920873
ENSG00000204290	6	32361740	32374905	141	12	175226	3.7405	9.18e-05	0.00938356
ENSG00000112812	6	27215480	27224403	19	7	175226	3.7366	9.33e-05	0.00948533
ENSG00000172137	16	71392616	71424341	89	11	175226	3.732	9.5e-05	0.00960624
ENSG00000111328	12	123745528	123756881	27	6	175226	3.7298	9.58e-05	0.00963533
ENSG00000148484	10	16632610	16859527	770	68	175226	3.7277	9.66e-05	0.00966411
ENSG00000135913	2	219314974	219433084	203	12	175226	3.7151	0.00010157	0.0101076
ENSG00000187778	12	49950327	49961936	18	5	175226	3.713	0.00010242	0.0101385
ENSG00000089902	14	103058998	103196913	331	17	175226	3.6954	0.00010976	0.0108082
ENSG00000124635	6	27093676	27100541	14	6	175226	3.6884	0.00011285	0.0110546
ENSG00000183291	1	87328132	87380107	145	12	175226	3.6825	0.00011546	0.0112517
ENSG00000007402	3	50400233	50541675	173	14	175226	3.6785	0.00011731	0.011373
ENSG00000073711	3	135684515	135866733	290	21	175226	3.6761	0.00011841	0.0114208
ENSG00000153904	1	85784164	86043933	721	61	175226	3.6727	0.00011999	0.0115141
ENSG00000108960	17	53469974	53499353	61	9	175226	3.6679	0.00012226	0.0116724
ENSG00000163482	2	219536749	219567439	36	6	175226	3.6662	0.00012309	0.0116923
ENSG00000168546	8	21547915	21669869	270	49	175226	3.6594	0.00012639	0.0119454
ENSG00000137500	11	82970139	82997450	67	8	175226	3.6568	0.0001277	0.0120089
ENSG00000144580	2	219433303	219461803	50	5	175226	3.6539	0.00012915	0.012025
ENSG00000158104	12	122277433	122301502	59	8	175226	3.6548	0.00012871	0.012025
ENSG00000152904	1	235490665	235507847	33	6	175226	3.6498	0.00013123	0.0121293
ENSG00000236104	6	33282183	33285719	4	2	175226	3.6491	0.00013156	0.0121293
ENSG00000213654	6	32158543	32163300	10	4	175226	3.647	0.00013268	0.0121586
ENSG00000136950	9	127624409	127640003	12	2	175226	3.646	0.00013317	0.0121586
ENSG00000204531	6	31132119	31148508	156	23	175226	3.6435	0.00013446	0.012217
ENSG00000114670	3	130745694	131069309	638	34	175226	3.6288	0.00014235	0.0128717
ENSG00000109323	4	103552660	103682151	222	19	175226	3.6271	0.0001433	0.0128956
ENSG00000168517	17	43238067	43247407	11	4	175226	3.6241	0.00014501	0.0129874
ENSG00000166016	11	34172535	34379555	638	91	175226	3.6203	0.00014715	0.013068
ENSG00000138604	15	69452923	69564556	192	17	175226	3.62	0.0001473	0.013068
ENSG00000114316	3	49315264	49378145	67	9	175226	3.6111	0.00015246	0.0134623
ENSG00000222020	2	240323130	240324058	4	2	175226	3.6075	0.00015457	0.0135848
ENSG00000135108	12	117581146	117628336	156	8	175226	3.6036	0.0001569	0.0137255
ENSG00000034533	3	130732719	130746493	24	3	175226	3.592	0.0001641	0.0142889
ENSG00000054267	1	235294949	235491534	420	15	175226	3.5767	0.00017398	0.0150611
ENSG00000158856	8	21906506	21940038	118	14	175226	3.5758	0.00017457	0.0150611
ENSG00000204356	6	31919864	31926887	15	5	175226	3.5711	0.00017775	0.0152654
ENSG00000163257	4	17802278	17812381	12	2	175226	3.5632	0.00018316	0.0156585
ENSG00000087269	4	2939660	2965112	58	9	175226	3.5593	0.00018593	0.0158234
ENSG00000135519	12	49932940	49952091	37	6	175226	3.5578	0.00018696	0.0158394
ENSG00000163681	3	57741177	57914895	243	23	175226	3.5521	0.00019107	0.016115
ENSG00000134684	1	33240840	33283754	73	10	175226	3.5351	0.00020377	0.017035
ENSG00000198844	17	8213559	8225829	40	10	175226	3.5351	0.00020379	0.017035
ENSG00000153250	2	161128662	161350305	477	31	175226	3.5303	0.00020757	0.0172742
ENSG00000104093	15	51739908	51915030	411	17	175226	3.5286	0.00020889	0.0173075
ENSG00000106460	7	12250867	12282993	184	9	175226	3.5273	0.0002099	0.0173149
ENSG00000223865	6	33043703	33054978	187	11	175226	3.5194	0.00021626	0.0176975
ENSG00000052841	11	43380482	43516483	274	25	175226	3.5192	0.00021642	0.0176975
ENSG00000115568	2	219502639	219524378	39	6	175226	3.5135	0.00022115	0.0179722
ENSG00000118058	11	118307205	118397539	85	10	175226	3.5128	0.00022169	0.0179722
ENSG00000127831	2	219283815	219318018	44	7	175226	3.5047	0.00022857	0.0183716
ENSG00000172459	11	56431138	56432163	3	2	175226	3.5054	0.00022794	0.0183716
ENSG00000017260	3	130569439	130735556	252	20	175226	3.4987	0.0002338	0.018712
ENSG00000168096	16	4746513	4784379	124	15	175226	3.4951	0.00023696	0.0188845
ENSG00000145246	4	47487305	47595503	362	34	175226	3.4904	0.00024115	0.0191373
ENSG00000047579	6	15523032	15663289	316	22	175226	3.489	0.00024239	0.0191549
ENSG00000243649	6	31895475	31919861	51	10	175226	3.4877	0.00024363	0.0191724
ENSG00000119608	14	75319736	75330537	22	6	175226	3.4842	0.00024685	0.0193448
ENSG00000244255	6	31895475	31919825	50	10	175226	3.4809	0.00024989	0.0194212
ENSG00000166181	11	43333513	43366079	54	14	175226	3.4812	0.00024958	0.0194212
ENSG00000117477	1	169364108	169429907	195	21	175226	3.4772	0.00025331	0.019606
ENSG00000228672	5	138727635	138730885	3	1	175226	3.4716	0.00025869	0.0198589
ENSG00000129562	14	23033805	23058175	146	10	175226	3.4718	0.00025845	0.0198589
ENSG00000213047	1	197473878	197744826	335	19	175226	3.4702	0.00026007	0.0198837
ENSG00000241106	6	32780540	32784825	35	9	175226	3.4661	0.00026402	0.020104
ENSG00000069956	15	52244303	52358462	240	25	175226	3.465	0.0002651	0.0201048
ENSG00000243509	20	62328021	62330037	11	3	175226	3.4538	0.00027642	0.0208791
ENSG00000123636	2	160175490	160473203	846	52	175226	3.4396	0.00029125	0.0210916
ENSG00000170396	2	185463093	185804219	696	26	175226	3.4385	0.00029249	0.0210916
ENSG00000178177	4	17842822	18023499	400	15	175226	3.4383	0.00029269	0.0210916
ENSG00000120727	5	138677276	138705406	26	7	175226	3.4415	0.00028926	0.0210916
ENSG00000168453	8	21971928	21990897	57	10	175226	3.4494	0.00028088	0.0210916
ENSG00000183049	10	12391481	12877545	1722	169	175226	3.4398	0.00029107	0.0210916
ENSG00000165912	11	47199076	47207994	19	6	175226	3.4439	0.0002867	0.0210916
ENSG00000149150	11	57252007	57283259	51	9	175226	3.4399	0.00029101	0.0210916
ENSG00000136048	12	102271129	102405908	508	50	175226	3.4435	0.00028714	0.0210916
ENSG00000102879	16	30194148	30200397	6	3	175226	3.4459	0.00028462	0.0210916
ENSG00000267261	17	40271692	40306934	67	6	175226	3.4474	0.00028301	0.0210916
ENSG00000108774	17	40276994	40307035	57	6	175226	3.4396	0.00029126	0.0210916
ENSG00000087274	4	2845584	2931803	143	19	175226	3.4281	0.00030395	0.0216541
ENSG00000254873	11	118267810	118272610	7	3	175226	3.4298	0.00030204	0.0216541
ENSG00000100167	22	42372276	42394225	53	9	175226	3.4287	0.00030325	0.0216541
ENSG00000133958	14	93799565	94174222	787	26	175226	3.4242	0.00030827	0.0218385
ENSG00000167085	17	47481414	47492246	25	9	175226	3.4237	0.00030886	0.0218385
ENSG00000137310	6	31126319	31134936	55	10	175226	3.4203	0.00031272	0.0220286
ENSG00000048828	9	96214004	96328397	314	18	175226	3.4177	0.00031572	0.0221569
ENSG00000127603	1	39546988	39952849	699	30	175226	3.4131	0.00032109	0.02245
ENSG00000113525	5	131877136	131892530	14	3	175226	3.4116	0.00032295	0.0224965
ENSG00000160097	1	33327869	33338083	11	4	175226	3.407	0.00032846	0.022737
ENSG00000162670	1	190066792	190446759	690	34	175226	3.4057	0.00033003	0.022737
ENSG00000254732	11	57509635	57560715	65	13	175226	3.4065	0.00032906	0.022737
ENSG00000113269	5	179338651	179499118	390	33	175226	3.4024	0.00033401	0.0229272
ENSG00000234745	6	31321649	31324965	78	19	175226	3.3998	0.00033719	0.0230613
ENSG00000101346	20	30795683	30826470	36	7	175226	3.3981	0.0003393	0.0231216
ENSG00000082497	1	210406144	210419976	18	8	175226	3.3849	0.000356	0.0240851
ENSG00000156564	6	40359325	40555204	747	57	175226	3.3857	0.00035498	0.0240851
ENSG00000153820	2	228844666	229046361	654	29	175226	3.3811	0.00036097	0.0242469
ENSG00000197786	11	58125597	58126542	3	1	175226	3.3815	0.00036052	0.0242469
ENSG00000172575	15	38780304	38857776	119	31	175226	3.3794	0.00036325	0.0243132
ENSG00000062524	15	41795836	41806085	27	7	175226	3.3759	0.00036785	0.0245338
ENSG00000250127	5	57837394	57854070	27	6	175226	3.3746	0.00036963	0.0245654
ENSG00000204252	6	32971955	32977389	40	10	175226	3.3709	0.00037464	0.0247526
ENSG00000166407	11	8245851	8290263	205	41	175226	3.3706	0.00037508	0.0247526
ENSG00000170482	5	138702885	138720242	22	5	175226	3.3684	0.00037797	0.0248562
ENSG00000164038	4	103941025	104006986	83	21	175226	3.3613	0.00038795	0.0254236
ENSG00000204427	6	31654726	31671221	31	8	175226	3.3564	0.00039475	0.0256016
ENSG00000198561	11	57520715	57587018	86	14	175226	3.3565	0.00039464	0.0256016
ENSG00000125869	20	9495005	9511171	59	12	175226	3.3575	0.00039331	0.0256016
ENSG00000047932	6	117639374	117923691	916	49	175226	3.3491	0.00040532	0.026107
ENSG00000110844	12	49962001	50038449	100	12	175226	3.3498	0.00040434	0.026107
ENSG00000204681	6	29523406	29601753	245	23	175226	3.3469	0.0004086	0.0262285
ENSG00000262039	17	47448102	47554350	263	38	175226	3.3456	0.00041051	0.0262615
ENSG00000236980	3	49215065	49229291	20	5	175226	3.3425	0.00041508	0.0264638
ENSG00000204410	6	31707725	31732622	53	12	175226	3.3374	0.00042277	0.0266865
ENSG00000119689	14	75348594	75370448	51	8	175226	3.3374	0.00042283	0.0266865
ENSG00000204393	20	31175281	31196695	60	13	175226	3.3378	0.0004222	0.0266865
ENSG00000183682	1	39957318	39991607	59	13	175226	3.3359	0.00042517	0.0267445
ENSG00000119682	14	75120140	75179818	59	5	175226	3.3346	0.00042707	0.0267744
ENSG00000204257	6	32916390	32936871	88	18	175226	3.3337	0.00042852	0.0267761
ENSG00000137494	11	82904781	82971736	132	16	175226	3.326	0.00044047	0.0274317
ENSG00000204256	6	32936437	32949282	76	18	175226	3.3248	0.00044236	0.0274584
ENSG00000204421	6	31686425	31689622	7	3	175226	3.3195	0.00045096	0.0279002
ENSG00000173641	1	16340523	16346089	44	5	175226	3.3145	0.00045903	0.0281409
ENSG00000158220	3	138153428	138200528	96	18	175226	3.3143	0.00045934	0.0281409
ENSG00000101350	20	30865467	30922814	85	11	175226	3.3152	0.00045786	0.0281409
ENSG00000144218	2	100162323	100759201	1208	56	175226	3.3108	0.00046516	0.028287
ENSG00000015479	5	138609441	138667360	51	8	175226	3.3096	0.00046707	0.028287
ENSG00000112715	6	43737921	43754224	50	13	175226	3.3109	0.00046491	0.028287
ENSG00000139910	14	26912299	27066960	240	13	175226	3.3092	0.00046774	0.028287
ENSG00000010256	3	48636435	48648409	9	4	175226	3.308	0.00046976	0.0283181
ENSG00000170345	14	75745477	75748933	7	3	175226	3.3023	0.00047952	0.0288141
ENSG00000162522	1	33207486	33240571	54	14	175226	3.2997	0.00048388	0.0289835
ENSG00000166170	14	104022881	104029168	9	2	175226	3.2976	0.00048766	0.0291172
ENSG00000179094	17	8043790	8059824	32	9	175226	3.2906	0.00049981	0.0297482
ENSG00000158560	7	95401866	95739634	820	66	175226	3.2878	0.00050491	0.0299569
ENSG00000120725	5	138282409	138629246	437	25	175226	3.2832	0.00051322	0.0300705
ENSG00000204422	6	31654739	31681849	52	12	175226	3.2848	0.00051027	0.0300705
ENSG00000235863	6	33244917	33252609	15	7	175226	3.2843	0.00051113	0.0300705
ENSG00000136918	9	127615755	127620160	10	2	175226	3.2838	0.00051209	0.0300705
ENSG00000103591	15	67493371	67547533	104	9	175226	3.2811	0.00051696	0.0301956
ENSG00000156232	15	83478380	83503611	74	16	175226	3.2795	0.00051987	0.0302716
ENSG00000261272	6	30978251	31003179	300	24	175226	3.2759	0.00052665	0.0305717
ENSG00000109805	4	17812525	17846485	66	8	175226	3.2709	0.00053596	0.0310164
ENSG00000101337	20	30697309	30755061	111	10	175226	3.2693	0.00053905	0.0310995
ENSG00000186472	7	82383329	82792246	1131	50	175226	3.2666	0.0005442	0.0313007
ENSG00000114107	3	138213186	138313380	176	14	175226	3.2653	0.0005467	0.0313486
ENSG00000044090	6	43005355	43021683	31	9	175226	3.2609	0.00055523	0.0317409
ENSG00000225399	3	49297518	49298744	3	1	175226	3.2564	0.00056419	0.0321554
ENSG00000168228	4	25314407	25372005	156	18	175226	3.2549	0.00056713	0.0322253
ENSG00000198909	17	61699775	61773663	85	6	175226	3.2536	0.00056982	0.0322806
ENSG00000117143	1	162531323	162569627	68	11	175226	3.2469	0.00058326	0.0328442
ENSG00000171456	20	30946155	31027122	107	10	175226	3.2475	0.00058211	0.0328442
ENSG00000197723	17	40274756	40275371	1	1	175226	3.2443	0.0005886	0.0330459
ENSG00000139921	14	51706880	51722759	32	6	175226	3.2408	0.00059597	0.0333601
ENSG00000169231	1	155165379	155178842	20	6	175226	3.2384	0.0006011	0.0334743
ENSG00000173530	8	22993101	23021543	95	20	175226	3.2381	0.00060157	0.0334743
ENSG00000197903	6	27106073	27114619	13	5	175226	3.2351	0.00060805	0.0336233
ENSG00000081177	14	69658228	69709075	96	11	175226	3.2343	0.00060961	0.0336233
ENSG00000105538	19	49223844	49243978	44	6	175226	3.2357	0.00060668	0.0336233
ENSG00000273088	1	155141885	155159748	31	9	175226	3.2304	0.00061817	0.0339957
ENSG00000182534	17	74668633	74707098	126	12	175226	3.2285	0.00062227	0.0341214
ENSG00000112655	6	43044006	43129457	178	28	175226	3.2267	0.00062607	0.03423
ENSG00000153246	2	160788519	160919121	423	33	175226	3.2226	0.00063511	0.0346236
ENSG00000204209	6	33286335	33297046	14	4	175226	3.2209	0.0006389	0.0346398
ENSG00000165078	8	68334360	68658620	851	59	175226	3.2208	0.00063909	0.0346398
ENSG00000172239	5	43526369	43557860	57	6	175226	3.2125	0.00065784	0.0353504
ENSG00000232629	6	32723875	32731311	54	4	175226	3.2133	0.00065599	0.0353504
ENSG00000112640	6	42952237	42980080	68	10	175226	3.2132	0.00065633	0.0353504
ENSG00000178053	3	158288952	158325041	108	12	175226	3.2112	0.00066089	0.0354132
ENSG00000178809	7	75024337	75040279	1	1	175226	3.2097	0.0006643	0.0354948
ENSG00000186834	17	43224684	43229468	7	3	175226	3.2065	0.00067186	0.035797
ENSG00000168959	11	88237744	88799113	1708	45	175226	3.205	0.0006753	0.0358787
ENSG00000204394	6	31745295	31763730	29	12	175226	3.2019	0.00068272	0.0361707
ENSG00000115839	2	135809835	135933964	158	11	175226	3.1991	0.0006894	0.036422
ENSG00000131778	1	146714291	146767443	199	21	175226	3.198	0.00069195	0.0364543
ENSG00000164465	6	117774980	117891021	396	29	175226	3.1961	0.00069651	0.0365921
ENSG00000185909	3	49209044	49213917	9	3	175226	3.1918	0.00070702	0.0370074
ENSG00000101336	20	30639991	30689659	97	15	175226	3.1912	0.00070835	0.0370074
ENSG00000104299	8	28625178	28747759	205	19	175226	3.1871	0.00071854	0.0373323
ENSG00000221968	11	61640991	61659523	33	4	175226	3.1873	0.00071804	0.0373323
ENSG00000147601	8	73921099	73960357	67	9	175226	3.186	0.00072128	0.0373714
ENSG00000198673	12	62102040	62672931	1625	87	175226	3.1826	0.00072982	0.0376067
ENSG00000103723	15	83328033	83378666	114	20	175226	3.1829	0.00072916	0.0376067
ENSG00000204669	9	74666292	74687733	60	12	175226	3.1781	0.00074118	0.0379963
ENSG00000105643	19	18111941	18124911	31	7	175226	3.178	0.00074142	0.0379963
ENSG00000137871	15	56922379	57210769	553	24	175226	3.1767	0.00074486	0.0380688
ENSG00000171303	2	26915619	26956288	85	13	175226	3.1719	0.00075716	0.0381787
ENSG00000066777	8	68085747	68255912	253	19	175226	3.1727	0.00075509	0.0381787
ENSG00000151465	10	12237964	12292588	143	19	175226	3.1725	0.00075558	0.0381787
ENSG00000175115	11	65837834	66012218	280	15	175226	3.1728	0.00075501	0.0381787
ENSG00000135436	12	49976668	49999422	33	7	175226	3.1739	0.00075211	0.0381787
ENSG00000108773	17	40265126	40273376	13	3	175226	3.1664	0.00077163	0.0388043
ENSG00000114439	3	107241783	107530171	513	30	175226	3.1641	0.00077786	0.0390133
ENSG00000132182	3	13357737	13461809	333	17	175226	3.161	0.00078605	0.0391112
ENSG00000113749	5	175085033	175113245	53	13	175226	3.1615	0.00078484	0.0391112
ENSG00000256053	14	104029299	104073860	104	12	175226	3.1626	0.00078197	0.0391112
ENSG00000113361	5	31193857	31329253	257	29	175226	3.1576	0.00079532	0.039468
ENSG00000139644	12	50101508	50158717	163	12	175226	3.156	0.00079982	0.039483
ENSG00000110925	12	51454990	51477447	54	11	175226	3.1567	0.00079782	0.039483
ENSG00000108963	17	1933404	1946724	37	12	175226	3.1536	0.00080632	0.0396997
ENSG00000159189	1	22970123	22974603	20	4	175226	3.1522	0.00081013	0.0397716
ENSG00000055118	7	150642049	150675403	72	12	175226	3.1516	0.00081201	0.0397716
ENSG00000180475	11	57995354	57996390	3	2	175226	3.1493	0.00081825	0.0399731
ENSG00000172244	5	43486803	43515247	45	6	175226	3.1447	0.00083128	0.0405044
ENSG00000107186	9	13105703	13279589	252	25	175226	3.1352	0.00085855	0.0416175
ENSG00000110344	11	118230300	118269926	66	13	175226	3.1355	0.00085768	0.0416175
ENSG00000163481	2	219528587	219537134	21	3	175226	3.1305	0.00087242	0.0421812
ENSG00000145103	3	121706170	121741051	69	13	175226	3.1265	0.00088441	0.042255
ENSG00000254462	11	57480077	57559058	100	14	175226	3.1266	0.00088431	0.042255
ENSG00000149948	12	66217911	66360075	212	31	175226	3.1274	0.00088176	0.042255
ENSG00000158113	12	122652285	122688018	85	15	175226	3.1263	0.00088518	0.042255
ENSG00000088930	20	21283942	21370463	170	16	175226	3.1292	0.0008764	0.042255
ENSG00000170464	5	138744279	138780180	37	5	175226	3.125	0.00088892	0.0423261
ENSG00000267561	1	87458692	87634884	423	29	175226	3.1237	0.00089309	0.0424173
ENSG00000145934	5	166711804	167691162	2200	201	175226	3.1217	0.0008989	0.0424849
ENSG00000204525	6	31236526	31239907	68	11	175226	3.121	0.00090129	0.0424849
ENSG00000241404	6	32132360	32136058	9	3	175226	3.1214	0.00090002	0.0424849
ENSG00000148219	9	119187504	120177348	2923	154	175226	3.119	0.00090739	0.0426655
ENSG00000137077	9	34709002	34710121	1	1	175226	3.117	0.0009136	0.0428503
ENSG00000143013	1	87794151	87814606	52	15	175226	3.1125	0.00092747	0.0431983
ENSG00000156603	11	57471186	57479693	9	4	175226	3.1125	0.00092764	0.0431983
ENSG00000172769	11	58169937	58170882	7	1	175226	3.1124	0.00092791	0.0431983
ENSG00000112659	6	43149913	43192325	78	11	175226	3.1115	0.00093057	0.0432152
ENSG00000188641	1	97543299	98386605	2050	114	175226	3.1092	0.00093783	0.0432321
ENSG00000205352	12	53835389	53840429	5	2	175226	3.11	0.00093541	0.0432321
ENSG00000160299	21	47744036	47865682	434	28	175226	3.1096	0.00093683	0.0432321
ENSG00000077097	3	25639475	25706398	129	11	175226	3.107	0.00094499	0.0432442
ENSG00000151881	5	43444354	43483995	80	8	175226	3.1073	0.00094396	0.0432442
ENSG00000227057	6	33246885	33257304	25	7	175226	3.1079	0.0009422	0.0432442
ENSG00000183090	4	144498455	144621828	216	20	175226	3.1033	0.00095686	0.0436811
ENSG00000136930	9	127115745	127177723	93	12	175226	3.1023	0.00096024	0.0437293
ENSG00000081189	5	88013975	88199922	325	25	175226	3.0982	0.00097343	0.0442229
ENSG00000183955	12	123868320	123893905	50	9	175226	3.0969	0.00097789	0.0443184
ENSG00000074842	19	4641386	4670382	116	14	175226	3.0929	0.00099111	0.0448096
ENSG00000084207	11	67351066	67354131	9	2	175226	3.0892	0.0010035	0.0451527
ENSG00000142065	19	36827162	36870101	85	11	175226	3.0898	0.0010016	0.0451527
ENSG00000001084	6	53362139	53481768	409	56	175226	3.0873	0.00101	0.0453367
ENSG00000166166	14	103995521	104003410	20	4	175226	3.0854	0.0010165	0.0455198
ENSG00000153936	1	87380331	87602334	541	18	175226	3.078	0.0010419	0.0465464
ENSG00000151240	10	320130	735683	919	50	175226	3.0773	0.0010445	0.046552
ENSG00000143889	2	38789120	38830728	87	12	175226	3.0763	0.0010481	0.046602
ENSG00000175029	10	126676421	126849739	679	72	175226	3.0749	0.0010529	0.0467051
ENSG00000161791	12	50031724	50101948	111	11	175226	3.0713	0.0010657	0.0471127
ENSG00000141034	17	17942606	17971718	52	5	175226	3.0709	0.0010671	0.0471127
ENSG00000204568	6	30585486	30594172	9	5	175226	3.0701	0.0010699	0.0471257
ENSG00000077809	7	74071994	74175026	114	18	175226	3.0659	0.0010852	0.0476879
ENSG00000164366	5	196986	218330	78	9	175226	3.0647	0.0010894	0.0477609
ENSG00000172992	17	43100708	43138473	101	14	175226	3.0625	0.0010975	0.0480041
ENSG00000188219	2	131975882	132022965	1	1	175226	3.0613	0.001102	0.0480891
ENSG00000120697	13	37523912	37574398	93	14	175226	3.0562	0.0011208	0.0487963
ENSG00000075413	14	103851729	103970168	268	10	175226	3.0555	0.0011236	0.0488052
ENSG00000173011	4	7043626	7059679	48	9	175226	3.0505	0.0011422	0.049159
ENSG00000112249	6	100956070	101329248	950	24	175226	3.0524	0.0011352	0.049159
ENSG00000124920	11	61520114	61555990	59	12	175226	3.0517	0.0011378	0.049159
ENSG00000182782	12	123185840	123187890	4	2	175226	3.0506	0.001142	0.049159
Note: FDR, false discovery rate.

## Sheet: Table S8
Table S8. MAGMA gene-based test identified 102 significant genes associated with SLE.
GENE	CHR	START	STOP	NSNPS	NPARAM	N	ZSTAT	P	FDR
ENSG00000204301	6	32162620	32191844	178	40	300997	6.7531	7.24e-12	3.3689e-09
ENSG00000198374	6	27833034	27833606	4	2	300997	6.705	1.01e-11	4.58781e-09
ENSG00000204438	6	31629006	31634060	30	13	300997	6.6937	1.09e-11	4.83605e-09
ENSG00000196230	6	30687978	30693203	29	9	300997	6.6798	1.2e-11	5.20309e-09
ENSG00000166278	6	31865562	31913449	180	43	300997	6.5863	2.25e-11	9.539e-09
ENSG00000128604	7	128577666	128590089	57	19	300997	6.4294	6.41e-11	2.65848e-08
ENSG00000204542	6	31079000	31080336	20	6	300997	6.4115	7.2e-11	2.92259e-08
ENSG00000112763	6	26458150	26476849	102	25	300997	6.3896	8.31e-11	3.30288e-08
ENSG00000204314	6	32116136	32122150	11	7	300997	6.3431	1.13e-10	4.39962e-08
ENSG00000182611	6	27782112	27782607	6	3	300997	6.3321	1.21e-10	4.61688e-08
ENSG00000196176	6	26021907	26022278	3	2	300997	6.2704	1.8e-10	6.73341e-08
ENSG00000263020	6	31633879	31641323	33	15	300997	6.2449	2.12e-10	7.77795e-08
ENSG00000248167	6	30297359	30314631	56	17	300997	6.2382	2.21e-10	7.95517e-08
ENSG00000231389	6	33032346	33048552	420	14	300997	6.1785	3.23e-10	1.14115e-07
ENSG00000204713	6	28870779	28891766	87	22	300997	6.1444	4.01e-10	1.39096e-07
ENSG00000185130	6	27775257	27775709	2	1	300997	6.1094	5e-10	1.49047e-07
ENSG00000198558	6	27840926	27841289	3	2	300997	6.1094	5e-10	1.49047e-07
ENSG00000168131	6	27878963	27880174	5	3	300997	6.1094	5e-10	1.49047e-07
ENSG00000234127	6	30152232	30181204	146	26	300997	6.1094	5e-10	1.49047e-07
ENSG00000204580	6	30844198	30867933	129	29	300997	6.1094	5e-10	1.49047e-07
ENSG00000204410	6	31707725	31732622	93	30	300997	6.1094	5e-10	1.49047e-07
ENSG00000244255	6	31895475	31919825	102	28	300997	6.1094	5e-10	1.49047e-07
ENSG00000243649	6	31895475	31919861	103	28	300997	6.1094	5e-10	1.49047e-07
ENSG00000204287	6	32407619	32412823	71	14	300997	6.1094	5e-10	1.49047e-07
ENSG00000204516	6	31462658	31478901	232	26	300997	6.0926	5.55e-10	1.62897e-07
ENSG00000137310	6	31126319	31134936	62	12	300997	6.011	9.22e-10	2.66514e-07
ENSG00000158691	6	28346732	28367511	90	16	300997	5.9973	1e-09	2.83364e-07
ENSG00000137185	6	28192664	28201260	44	15	300997	5.996	1.01e-09	2.83364e-07
ENSG00000137338	6	28249314	28270326	92	25	300997	5.9619	1.25e-09	3.45616e-07
ENSG00000204531	6	31132119	31148508	188	31	300997	5.9495	1.34e-09	3.65207e-07
ENSG00000186470	6	26365387	26378546	113	12	300997	5.9141	1.67e-09	4.48736e-07
ENSG00000196532	6	26045639	26046097	3	2	300997	5.8648	2.25e-09	5.96187e-07
ENSG00000231852	6	32006042	32009447	30	15	300997	5.8402	2.61e-09	6.82104e-07
ENSG00000241106	6	32780540	32784825	44	13	300997	5.8186	2.97e-09	7.65698e-07
ENSG00000189298	6	28317691	28336947	87	20	300997	5.8074	3.17e-09	8.06363e-07
ENSG00000204540	6	31082527	31107869	370	33	300997	5.7958	3.4e-09	8.53489e-07
ENSG00000204525	6	31236526	31239907	11	5	300997	5.7878	3.56e-09	8.82048e-07
ENSG00000112462	6	29341200	29343068	12	5	300997	5.6344	8.78e-09	2.1475e-06
ENSG00000204257	6	32916390	32936871	125	31	300997	5.5788	1.21e-08	2.92207e-06
ENSG00000204356	6	31919864	31926887	25	12	300997	5.5303	1.6e-08	3.8156e-06
ENSG00000254870	6	31497996	31514385	116	28	300997	5.5233	1.66e-08	3.90981e-06
ENSG00000250264	6	32781544	32806599	244	35	300997	5.4693	2.26e-08	5.25808e-06
ENSG00000137411	6	30876019	30894236	110	18	300997	5.305	5.63e-08	1.29409e-05
ENSG00000204539	6	31082867	31088223	88	12	300997	5.2728	6.72e-08	1.52624e-05
ENSG00000204536	6	31110216	31126015	182	27	300997	5.2651	7e-08	1.57113e-05
ENSG00000204632	6	29794744	29798902	73	7	300997	5.2503	7.59e-08	1.68374e-05
ENSG00000124610	6	26017260	26018040	5	3	300997	5.2071	9.59e-08	2.10297e-05
ENSG00000204267	6	32789610	32806557	158	26	300997	5.1931	1.03e-07	2.23299e-05
ENSG00000010704	6	26087509	26098571	44	19	300997	5.1675	1.19e-07	2.54373e-05
ENSG00000226979	6	31539831	31542101	12	6	300997	5.166	1.2e-07	2.54373e-05
ENSG00000179344	6	32627244	32636160	283	17	300997	5.1194	1.53e-07	3.20762e-05
ENSG00000136573	8	11351510	11422113	459	53	300997	5.0141	2.66e-07	5.51603e-05
ENSG00000196812	6	28092338	28097860	16	5	300997	4.9909	3e-07	6.15419e-05
ENSG00000184608	8	11225911	11296167	485	55	300997	4.9777	3.22e-07	6.53523e-05
ENSG00000243729	6	29323007	29399744	605	36	300997	4.9647	3.44e-07	6.90824e-05
ENSG00000213722	6	31694815	31698394	16	9	300997	4.9615	3.5e-07	6.95552e-05
ENSG00000198563	6	31497996	31510225	92	24	300997	4.8873	5.11e-07	0.000100504
ENSG00000189134	6	28227098	28228736	6	4	300997	4.8827	5.23e-07	0.000101814
ENSG00000204256	6	32936437	32949282	123	34	300997	4.8549	6.02e-07	0.00011504
ENSG00000232040	6	28539407	28583989	131	28	300997	4.8548	6.03e-07	0.00011504
ENSG00000198315	6	28109688	28127250	64	13	300997	4.8497	6.18e-07	0.000116735
ENSG00000146039	6	25754927	25781419	139	26	300997	4.7683	9.29e-07	0.000173759
ENSG00000204538	6	31105313	31107127	24	12	300997	4.7431	1.05e-06	0.000194485
ENSG00000204700	6	29141311	29142351	11	4	300997	4.7223	1.17e-06	0.000214628
ENSG00000137404	6	30655824	30659197	22	9	300997	4.6843	1.4e-06	0.000254373
ENSG00000196126	6	32546546	32557625	20	8	300997	4.664	1.55e-06	0.000278971
ENSG00000124564	6	25833294	25882514	185	29	300997	4.6328	1.8e-06	0.000320938
ENSG00000234745	6	31321649	31324965	19	9	300997	4.5699	2.44e-06	0.000431022
ENSG00000206503	6	29909037	29913661	57	9	300997	4.5646	2.5e-06	0.000433591
ENSG00000171044	8	10753555	11058875	1586	65	300997	4.5646	2.5e-06	0.000433591
ENSG00000204472	6	31582961	31584798	9	4	300997	4.5398	2.81e-06	0.000482966
ENSG00000064419	7	128594948	128695198	319	35	300997	4.5226	3.05e-06	0.000519535
ENSG00000112337	6	25912982	25930946	82	17	300997	4.5055	3.31e-06	0.000558833
ENSG00000124568	6	25783125	25832287	214	31	300997	4.4847	3.65e-06	0.000610831
ENSG00000138378	2	191894302	192016322	369	56	300997	4.4549	4.2e-06	0.000696762
ENSG00000204422	6	31654739	31681849	88	27	300997	4.4463	4.37e-06	0.000706533
ENSG00000204389	6	31783291	31785723	4	2	300997	4.446	4.37e-06	0.000706533
ENSG00000206344	6	31165537	31171745	87	14	300997	4.446	4.37e-06	0.000706533
ENSG00000204482	6	31553901	31556686	19	13	300997	4.4381	4.54e-06	0.00072785
ENSG00000197846	6	26199748	26200942	15	8	300997	4.4357	4.59e-06	0.000729734
ENSG00000204424	6	31674640	31685581	38	16	300997	4.426	4.8e-06	0.000756813
ENSG00000237541	6	32709119	32714992	67	9	300997	4.4109	5.15e-06	0.000805342
ENSG00000204642	6	29690552	29706305	163	19	300997	4.4039	5.32e-06	0.000825162
ENSG00000250641	6	31674681	31685695	39	16	300997	4.393	5.59e-06	0.000860049
ENSG00000137343	6	30594619	30614600	86	24	300997	4.3738	6.11e-06	0.000932533
ENSG00000232629	6	32723875	32731311	61	8	300997	4.3672	6.29e-06	0.000952386
ENSG00000204475	6	31556672	31560762	29	14	300997	4.3249	7.63e-06	0.00114618
ENSG00000182572	6	27839623	27840099	2	1	300997	4.2776	9.45e-06	0.00140053
ENSG00000204590	6	30509154	30524951	41	17	300997	4.2771	9.47e-06	0.00140053
ENSG00000197153	6	27858093	27860884	10	4	300997	4.2475	1.08e-05	0.00158494
ENSG00000204421	6	31686425	31689622	15	8	300997	4.168	1.54e-05	0.00224276
ENSG00000187987	6	28399707	28411279	53	14	300997	4.156	1.62e-05	0.00234139
ENSG00000204252	6	32971955	32977389	58	19	300997	4.0937	2.12e-05	0.003041
ENSG00000158553	6	27253682	27279949	129	30	300997	4.0895	2.16e-05	0.00307526
ENSG00000181315	6	26636518	26659980	97	17	300997	4.052	2.54e-05	0.00358949
ENSG00000146112	6	30644166	30655672	43	13	300997	4.0483	2.58e-05	0.00361921
ENSG00000204564	6	30614816	30620987	26	12	300997	4.0227	2.88e-05	0.00401056
ENSG00000241370	6	30312908	30314661	13	5	300997	4.0161	2.96e-05	0.00409209
ENSG00000183638	8	10463859	10569697	600	93	300997	3.9791	3.46e-05	0.00474891
ENSG00000204681	6	29523406	29601753	383	47	300997	3.9763	3.5e-05	0.0047695
ENSG00000204420	6	31686371	31694491	30	15	300997	3.9729	3.55e-05	0.00480333
ENSG00000120586	10	18098352	18200091	47	22	300997	3.9652	3.67e-05	0.00493072
Note: FDR, false discovery rate.

## Sheet: Table S9
Table S9. Associations between frailty severity and inflammation markers.
Frailty	Inflammation markers	Beta	Standard Error	FDR	Cohen’s d	N
Physical frailty	CRP	0.814225	0.00788895	0	0.158473	424171
	Platelets count	3.58108	0.110816	2.8149e-228	0.0496182	424171
	Leukocytes count	0.285262	0.0038836	0	0.112782	424171
	Count of basophils	0.00246869	9.56966e-05	2.48537e-146	0.0396095	424171
	Percentage of basophils	0.00734783	0.00113447	1.00943e-10	0.0099448	424171
	Count of eosinophils	0.00653573	0.00025437	3.10306e-145	0.039451	424171
	Percentage of eosinophils	-0.00570266	0.00345039	0.0983807	-0.00253769	424171
	Count of lymphocytes	0.0604517	0.00214056	6.21406e-175	0.0433622	424171
	Percentage of lymphocytes	-0.278859	0.0138479	4.48259e-90	-0.0309192	424171
	Count of monocytes	0.0104188	0.000513741	2.70478e-91	0.0311388	424171
	Percentage of monocytes	-0.119928	0.00495872	5.44595e-129	-0.0371348	424171
	Count of neutrophils	0.205671	0.00259329	0	0.121773	424171
	Percentage of neutrophils	0.397008	0.0157383	4.14169e-140	0.0387322	424171
	Neutrophil-to-lymphocyte ratio	0.0714198	0.00227025	1.57914e-216	0.048303	424171
Frailty index	CRP	9.09185	0.0910442	0	0.154954	424171
	Platelets count	43.4659	1.27772	4.61845e-253	0.0527853	424171
	Leukocytes count	3.83093	0.0446829	0	0.133034	424171
	Count of basophils	0.0297328	0.00110347	1.04115e-159	0.0418099	424171
	Percentage of basophils	0.0704985	0.0130825	7.09873e-08	0.00836161	424171
	Count of eosinophils	0.169031	0.0029241	0	0.0896965	424171
	Percentage of eosinophils	1.10231	0.0397529	6.19714e-169	0.0430265	424171
	Count of lymphocytes	0.677829	0.0246855	9.75994e-166	0.0426069	424171
	Percentage of lymphocytes	-6.38809	0.159465	0	-0.0621594	424171
	Count of monocytes	0.217326	0.00591777	1.75238e-294	0.0569842	424171
	Percentage of monocytes	-0.545178	0.0572157	1.72759e-21	-0.0147851	424171
	Count of neutrophils	2.73929	0.0298309	0	0.142486	424171
	Percentage of neutrophils	5.76107	0.181409	7.14011e-221	0.0492771	424171
	Neutrophil-to-lymphocyte ratio	1.1331	0.0261526	0	0.0672291	424171
Note: FDR, false discovery rate.

## Sheet: Table S10
Table S10. Cox proportional hazards models provided evidence between 7 inflammatory markers and incident SLE.
Inflammation markers	HR	HR_lower	HR_upper	FDR
CRP	1.04822	1.03606	1.06053	3.58361e-14
Platelets count	1.00116	0.999272	1.00306	0.319319
Leukocytes count	0.919422	0.856294	0.987205	0.0412473
Count of basophils	1.07396	0.898846	1.28318	0.504069
Percentage of basophils	1.07823	0.93984	1.237	0.359554
Count of eosinophils	0.854365	0.765327	0.953763	0.0163305
Percentage of eosinophils	0.909258	0.842377	0.98145	0.0342425
Count of lymphocytes	0.608979	0.489833	0.757105	3.73844e-05
Percentage of lymphocytes	0.982276	0.966424	0.998389	0.0546425
Count of monocytes	0.878989	0.466436	1.65644	0.689922
Percentage of monocytes	1.03556	1.01015	1.0616	0.0163305
Count of neutrophils	0.972803	0.892298	1.06057	0.572432
Percentage of neutrophils	1.01093	0.996718	1.02534	0.205927
Neutrophil-to-lymphocyte ratio	1.04714	1.02804	1.0666	6.56139e-06
Note: HR, hazard ratio; FDR, false discovery rate.

[truncated: 10 more sheets: Table S11, Table S12, Table S13, Table S14, Table S15, Table S16, Table S17, Table S18, Table S19, Table S20]
